# Supplementary material for: Machine learning and metagenomics identifies uncharacterized taxa inferred to drive biogeochemical cycles in a subtropical hypereutrophic estuary
Source: ISME Commun. 2024 May 10;4(1):ycae067. doi: 10.1093/ismeco/ycae067 (PMC11758582; doi:10.1093/ismeco/ycae067)
Supplement: Supplementary_tables_May2024_ycae067 [file supplementary_tables_may2024_ycae067.xlsx]

## Sheet: Descriptions
Sheet	Description
S1	Physico-chemical parameters measured across sites and seasons, given as mean across sites and seasons, with standard deviation in brackets. Daylight hours is provided in hours:minutes:seconds format.
S2	Raw read counts for each sample, including sampling site, month and season
S3	Assembly statistics for each sample, including sampling site, month and season
S4	MAG statistics for each MAG recovered in the study
S5	MAGs containing single contigs, and circular contigs as inferred from flyE assembly output
S6	rRNA operons identified in MAGs
S7	Inclusion of newly named taxa for singleM metapackage, after rank normalisation analyses
S8	Coverage table showing MAG abundance including newly named taxa at genus level
S9	Coverage table showing MAG abundance including newly named taxa at species level
S10	MAG statistics for uncharacterised and novel type genomes proposed in this study
S11	OTU table compiled from singleM analyses during initial community profiling
S12	OTU table compiled from singleM analyses using newly named taxa
S13	Normalized OTU table compiled from singleM analyses using newly named taxa
S14	Percentage relative abundances
S15	Differential abundance
S16	Correlations with environmental parameters
S17	Differential Gene centric analyses - KEGG
S18	Differential Gene centric analyses - CAZY
S19	MAGs recovered among top 50 OTUs
S20	Metabolic profile of top 50 MAGs, rare taxa and newly named
S21	Average nucleotide identity (ANI) table between Nitrosopumilus MAGs recovered in the study and MAGs assigned to "Candidatus Nitrosopumilus aestuariumsis" from a subtropical estuary in China
S22	Indicator value analyses for different Nitrate concentrations
S23	Indicator value analyses - for Total Phosphorus concentrations

## Sheet: S1
		Bay				BR1				BR2
Physical	PC parameters	Autumn(n=3)	Winter(n=6)	Spring(n=3)	Summer(n=6)	Autumn(n=3)	Winter(n=6)	Spring(n=3)	Summer(n=6)	Autumn(n=3)	Winter(n=6)	Spring(n=3)	Summer(n=6)
	Salinity	30.7±0	34.77±0.19	36.54±0.13	34.48±0.13	28.57±2.95	32.35±0.05	33.8±0	32.23±0.35	15.17±0.78	16.1±0.22	18.8±0	15.39±1.04
	Temperature	19.7±0.31	18.2±0.56	23.77±0.02	25.73±2.24	21.75±0.05	18.11±0.22	24.16±0.01	26.49±1.31	23.42±0.03	18.85±0.25	24.14±0	27.55±1.16
	pH	8.03±0.11	8.12±0.13	8.1±0.08	8.22±0.02	8.04±0.02	7.98±0.05	8.01±0.01	8.13±0.1	7.71±0.05	7.67±0.04	7.66±0.01	7.7±0.02
	Turbidity	18.57±24.32	0.33±0.3	8.1±0.26	16.35±14.29	9.87±3.87	12.78±4.45	21.63±0.32	14.62±5.37	33.97±13.89	12.27±6.26	114.67±0.58	25.73±3.46
	DO	8.04±0.2	8.58±0.21	7.86±0.12	7.47±0.22	7.02±0.05	8.24±0.32	6.19±0.18	6.69±0.27	6.32±0.1	7.83±0.55	5.32±0.02	5.49±0.36
	TDS	18.97±16.44	31.83±0.16	33.1±0.1	31.42±0.13	27.87±1.5	30.32±0.04	30.87±0.06	30.07±0.29	13.84±3.65	16.4±0.22	18.47±0.06	15.65±0.96
	Daylight hours(h:m:s)	10:57:39	10:59:11	12:51:34	13:17:53.500000	10:57:39	10:59:11	12:51:34	13:17:53.500000	10:57:39	10:59:11	12:51:34	13:17:53.500000
Chemical	Silicon	0.97±0.06	0.58±0.1	1±0	0.63±0.15	1.5±0	1.38±0.42	1±0	0.9±0.44	7.67±0.06	6.97±0.8	1.97±0.06	4.13±0.32
	Ammonia	0.12±0.03	0.04±0.03	0.01±0	0.03±0.02	0.12±0.01	0.08±0.03	0.04±0.03	0.03±0.02	0.04±0.02	0.03±0.03	0.03±0.03	0.02±0.01
	Nitrite	0.01±0	0.01±0	0.01±0	0.01±0	0.03±0	0.01±0	0.01±0	0.03±0.02	0.01±0	0.01±0	0.04±0	0.03±0.02
	Nitrate	0.01±0	0.01±0	0.01±0	0.01±0	0.17±0.03	0.11±0.02	0.22±0.23	0.05±0.05	0.64±0	0.71±0.01	0.31±0.22	0.52±0.07
	Nitrates&Nitrites	0.01±0	0.01±0	0.01±0	0.01±0	0.2±0.03	0.12±0.02	0.23±0.23	0.07±0.07	0.64±0	0.72±0.01	0.35±0.22	0.55±0.04
	Phosphorous	0.05±0	0.08±0.03	0.06±0.02	0.08±0.02	0.08±0.04	0.09±0.01	0.24±0.23	0.12±0.05	0.21±0.02	0.28±0.03	0.36±0.22	0.31±0.06

## Sheet: S2
Sample_ID	Site	Sampling month	Season	Read count
139536_S27_R1_001.fastq.gz	BAY	May	Autumn	29304776
139536_S27_R2_001.fastq.gz	BAY	May	Autumn	29304776
139537_S33_R1_001.fastq.gz	BAY	May	Autumn	29971880
139537_S33_R2_001.fastq.gz	BAY	May	Autumn	29971880
139538_S35_R1_001.fastq.gz	BAY	May	Autumn	26973163
139538_S35_R2_001.fastq.gz	BAY	May	Autumn	26973163
139539_COM_R1_001.fastq.gz	BR1	May	Autumn	54408442
139539_COM_R2_001.fastq.gz	BR1	May	Autumn	54408442
139540_COM_R1_001.fastq.gz	BR1	May	Autumn	56954292
139540_COM_R2_001.fastq.gz	BR1	May	Autumn	56954292
139541_S25_R1_001.fastq.gz	BR1	May	Autumn	30487817
139541_S25_R2_001.fastq.gz	BR1	May	Autumn	30487817
139542_COM_R1_001.fastq.gz	BR2	May	Autumn	60203177
139542_COM_R2_001.fastq.gz	BR2	May	Autumn	60203177
139543_S12_R1_001.fastq.gz	BR2	May	Autumn	26997210
139543_S12_R2_001.fastq.gz	BR2	May	Autumn	26997210
139544_COM_R1_001.fastq.gz	BR2	May	Autumn	55806519
139544_COM_R2_001.fastq.gz	BR2	May	Autumn	55806519
139545_S147_R1_001.fastq.gz	BAY	July	Winter	51895848
139545_S147_R2_001.fastq.gz	BAY	July	Winter	51895848
139546_S148_R1_001.fastq.gz	BAY	July	Winter	42699717
139546_S148_R2_001.fastq.gz	BAY	July	Winter	41985524
139547_S149_R1_001.fastq.gz	BAY	July	Winter	55799934
139547_S149_R2_001.fastq.gz	BAY	July	Winter	55799934
139548_S150_R1_001.fastq.gz	BR1	July	Winter	41536753
139548_S150_R2_001.fastq.gz	BR1	July	Winter	41536753
139549_S151_R1_001.fastq.gz	BR1	July	Winter	45753142
139549_S151_R2_001.fastq.gz	BR1	July	Winter	45753142
139550_S152_R1_001.fastq.gz	BR1	July	Winter	46270194
139550_S152_R2_001.fastq.gz	BR1	July	Winter	46270194
139551_S153_R1_001.fastq.gz	BR2	July	Winter	46321427
139551_S153_R2_001.fastq.gz	BR2	July	Winter	46321427
139552_S154_R1_001.fastq.gz	BR2	July	Winter	45233854
139552_S154_R2_001.fastq.gz	BR2	July	Winter	45233854
139553_S155_R1_001.fastq.gz	BR2	July	Winter	52975183
139553_S155_R2_001.fastq.gz	BR2	July	Winter	52975183
139554_S156_R1_001.fastq.gz	BAY	August	Winter	54911736
139554_S156_R2_001.fastq.gz	BAY	August	Winter	54911736
139555_S157_R1_001.fastq.gz	BAY	August	Winter	48875376
139555_S157_R2_001.fastq.gz	BAY	August	Winter	48875376
139556_S158_R1_001.fastq.gz	BAY	August	Winter	40207276
139556_S158_R2_001.fastq.gz	BAY	August	Winter	40207276
139557_S159_R1_001.fastq.gz	BR1	August	Winter	45331648
139557_S159_R2_001.fastq.gz	BR1	August	Winter	45331648
139558_S160_R1_001.fastq.gz	BR1	August	Winter	37893203
139558_S160_R2_001.fastq.gz	BR1	August	Winter	37893203
139560_S161_R1_001.fastq.gz	BR1	August	Winter	42699717
139560_S161_R2_001.fastq.gz	BR1	August	Winter	42699717
139561_S162_R1_001.fastq.gz	BR2	August	Winter	54282386
139561_S162_R2_001.fastq.gz	BR2	August	Winter	54282386
139562_S163_R1_001.fastq.gz	BR2	August	Winter	48305180
139562_S163_R2_001.fastq.gz	BR2	August	Winter	48305180
139563_S164_R1_001.fastq.gz	BR2	August	Winter	48533385
139563_S164_R2_001.fastq.gz	BR2	August	Winter	48533385
139564_S165_R1_001.fastq.gz	BAY	October	Spring	50236857
139564_S165_R2_001.fastq.gz	BAY	October	Spring	50236857
139565_S166_R1_001.fastq.gz	BAY	October	Spring	43119701
139565_S166_R2_001.fastq.gz	BAY	October	Spring	43119701
139566_S167_R1_001.fastq.gz	BAY	October	Spring	48697785
139566_S167_R2_001.fastq.gz	BAY	October	Spring	48697785
139567_S168_R1_001.fastq.gz	BR1	October	Spring	47510661
139567_S168_R2_001.fastq.gz	BR1	October	Spring	47510661
139568_S169_R1_001.fastq.gz	BR1	October	Spring	47216795
139568_S169_R2_001.fastq.gz	BR1	October	Spring	47216795
139569_S170_R1_001.fastq.gz	BR1	October	Spring	43761576
139569_S170_R2_001.fastq.gz	BR1	October	Spring	43761576
139570_S171_R1_001.fastq.gz	BR2	October	Spring	40947500
139570_S171_R2_001.fastq.gz	BR2	October	Spring	40947500
139571_S172_R1_001.fastq.gz	BR2	October	Spring	43617587
139571_S172_R2_001.fastq.gz	BR2	October	Spring	43617587
139572_S173_R1_001.fastq.gz	BR2	October	Spring	43765411
139572_S173_R2_001.fastq.gz	BR2	October	Spring	43765411
139573_S174_R1_001.fastq.gz	BAY	December	Summer	49166937
139573_S174_R2_001.fastq.gz	BAY	December	Summer	49166937
139574_S175_R1_001.fastq.gz	BAY	December	Summer	53055636
139574_S175_R2_001.fastq.gz	BAY	December	Summer	53055636
139575_S176_R1_001.fastq.gz	BAY	December	Summer	52080411
139575_S176_R2_001.fastq.gz	BAY	December	Summer	52080411
139576_S177_R1_001.fastq.gz	BR1	December	Summer	40631382
139576_S177_R2_001.fastq.gz	BR1	December	Summer	40631382
139577_S178_R1_001.fastq.gz	BR1	December	Summer	43589705
139577_S178_R2_001.fastq.gz	BR1	December	Summer	43589705
139578_S179_R1_001.fastq.gz	BR1	December	Summer	45916484
139578_S179_R2_001.fastq.gz	BR1	December	Summer	45916484
139579_S180_R1_001.fastq.gz	BR2	December	Summer	47488445
139579_S180_R2_001.fastq.gz	BR2	December	Summer	47488445
139580_S181_R1_001.fastq.gz	BR2	December	Summer	43869065
139580_S181_R2_001.fastq.gz	BR2	December	Summer	43869065
139581_S182_R1_001.fastq.gz	BR2	December	Summer	48097991
139581_S182_R2_001.fastq.gz	BR2	December	Summer	48097991
139582_S183_R1_001.fastq.gz	BAY	February	Summer	46139840
139582_S183_R2_001.fastq.gz	BAY	February	Summer	46139840
139583_S184_R1_001.fastq.gz	BAY	February	Summer	39012720
139583_S184_R2_001.fastq.gz	BAY	February	Summer	39012720
139584_S185_R1_001.fastq.gz	BAY	February	Summer	36103547
139584_S185_R2_001.fastq.gz	BAY	February	Summer	36103547
139585_S186_R1_001.fastq.gz	BR1	February	Summer	38550009
139585_S186_R2_001.fastq.gz	BR1	February	Summer	38550009
139586_S187_R1_001.fastq.gz	BR1	February	Summer	41177149
139586_S187_R2_001.fastq.gz	BR1	February	Summer	41177149
139587_S188_R1_001.fastq.gz	BR1	February	Summer	43943356
139587_S188_R2_001.fastq.gz	BR1	February	Summer	43943356
139588_S189_R1_001.fastq.gz	BR2	February	Summer	49862180
139588_S189_R2_001.fastq.gz	BR2	February	Summer	49862180
139589_S190_R1_001.fastq.gz	BR2	February	Summer	50269489
139589_S190_R2_001.fastq.gz	BR2	February	Summer	50269489
139590_S191_R1_001.fastq.gz	BR2	February	Summer	44028085
139590_S191_R2_001.fastq.gz	BR2	February	Summer	44028085

## Sheet: S3
Assembly name	total_length	number	mean_length	longest	shortest	N_count	Gaps	N50	N50n	N70	N70n	N90	N90n	SampleID	Site	Month	Season
139536_S27.scaffolds.fasta	839929410	1727992	486.07	377856	56	1040066	48433	682	195912	325	573054	232	1205310	X139536_S27	BAY	May	Autumn
139537_S33.scaffolds.fasta	829394247	1675298	495.07	323949	56	1259769	51705	720	178817	328	541954	232	1163857	X139537_S33	BAY	May	Autumn
139538_S35.scaffolds.fasta	752473236	1495377	503.2	288682	56	1562957	55031	756	154188	331	475140	232	1037831	X139538_S35	BAY	May	Autumn
139539_COM.scaffolds.fasta	1536062218	3098785	495.7	874999	56	2577342	105969	684	347390	322	1041342	232	2199794	X139539_COM	BR1	May	Autumn
139540_COM.scaffolds.fasta	1589489064	3219995	493.63	567812	56	2614506	108298	684	359487	321	1079160	232	2279916	X139540_COM	BR1	May	Autumn
139541_S25.scaffolds.fasta	1064529607	2185765	487.03	230202	56	1717429	75930	619	288805	316	795069	233	1600724	X139541_S25	BR1	May	Autumn
139542_COM.scaffolds.fasta	1664160969	3379885	492.37	443894	55	2876664	125134	711	379838	331	1101757	232	2346027	X139542_COM	BR2	May	Autumn
139543_S12.scaffolds.fasta	812025938	1662839	488.34	491351	56	1826153	68385	693	183213	317	553276	233	1169392	X139543_S12	BR2	May	Autumn
139544_COM.scaffolds.fasta	1271420714	2619884	485.3	709387	55	2245308	94932	707	269023	320	837963	231	1802934	X139544_COM	BR2	May	Autumn
139545_S147.scaffolds.fasta	1172174136	2735889	428.44	312635	55	1415548	70123	621	326548	305	891485	222	1809585	X139545_S147	BAY	July	Winter
139546_S148.scaffolds.fasta	1053160617	2537534	415.03	364236	56	962185	52646	552	349335	295	891531	222	1724250	X139546_S148	BAY	July	Winter
139547_S149.scaffolds.fasta	1330733187	3291867	404.25	298499	55	975921	54295	521	467637	285	1186252	221	2251023	X139547_S149	BAY	July	Winter
139548_S150.scaffolds.fasta	1017649572	2311130	440.33	432295	55	2414792	82617	685	237972	317	700278	223	1486254	X139548_S150	BR1	July	Winter
139549_S151.scaffolds.fasta	1104455193	2464987	448.06	432225	56	1283982	62474	631	288731	319	803841	226	1648763	X139549_S151	BR1	July	Winter
139550_S152.scaffolds.fasta	1094738528	2496945	438.43	428388	56	1563729	70693	640	277984	315	789695	223	1635567	X139550_S152	BR1	July	Winter
139551_S153.scaffolds.fasta	875194535	1521963	575.04	470160	55	1165812	53832	1125	110239	400	387344	238	992028	X139551_S153	BR2	July	Winter
139552_S154.scaffolds.fasta	948081745	1601062	592.16	443954	55	1077869	54554	1009	131497	384	455582	241	1115702	X139552_S154	BR2	July	Winter
139553_S155.scaffolds.fasta	983901214	1729147	569.01	414756	56	1474973	66729	1106	119456	410	428175	238	1102265	X139553_S155	BR2	July	Winter
139554_S156.scaffolds.fasta	776894368	1264429	614.42	1200428	55	989398	43180	1271	91626	460	305463	242	807060	X139554_S156	BAY	August	Winter
139555_S157.scaffolds.fasta	853622876	1694541	503.75	445764	56	1273120	55266	916	144993	371	452598	229	1067351	X139555_S157	BAY	August	Winter
139556_S158.scaffolds.fasta	730636704	1328987	549.77	549236	56	1337890	51632	1013	111221	404	348846	236	850859	X139556_S158	BAY	August	Winter
139557_S159.scaffolds.fasta	1103765294	2208332	499.82	437475	56	1707813	75188	751	234735	344	690001	232	1502733	X139557_S159	BR1	August	Winter
139558_S160.scaffolds.fasta	954450655	1914543	498.53	305182	56	1330206	60061	754	201202	342	596379	232	1300402	X139558_S160	BR1	August	Winter
139560_S161.scaffolds.fasta	981525484	1962184	500.22	312201	55	1631406	66719	816	190212	356	572188	231	1286225	X139560_S161	BR1	August	Winter
139561_S162.scaffolds.fasta	1016325456	1929102	526.84	613534	56	1776735	73979	947	156868	375	517335	234	1240179	X139561_S162	BR2	August	Winter
139562_S163.scaffolds.fasta	944620626	1793678	526.64	640662	56	1786822	71829	940	142002	366	483770	233	1163874	X139562_S163	BR2	August	Winter
139563_S164.scaffolds.fasta	1027831419	2034889	505.1	580891	55	2459673	87810	869	172045	347	569598	231	1328569	X139563_S164	BR2	August	Winter
139564_S165.scaffolds.fasta	1047133936	2011177	520.66	471149	55	1494702	62115	913	167135	352	563259	232	1331858	X139564_S165	BAY	October	Spring
139565_S166.scaffolds.fasta	886270963	1801681	491.91	228282	55	1116991	49675	725	188019	328	573828	231	1240721	X139565_S166	BAY	October	Spring
139566_S167.scaffolds.fasta	1046095625	2003976	522.01	284830	55	1404800	59110	874	173711	349	579242	233	1346943	X139566_S167	BAY	October	Spring
139567_S168.scaffolds.fasta	1137827761	2202917	516.51	453349	55	2495958	91313	846	209263	355	646215	232	1474140	X139567_S168	BR1	October	Spring
139568_S169.scaffolds.fasta	1113910019	2165218	514.46	421039	55	2084345	84769	833	206675	353	638773	233	1451190	X139568_S169	BR1	October	Spring
139569_S170.scaffolds.fasta	1040988885	1984624	524.53	713748	55	2198654	79137	866	183236	359	575875	233	1328389	X139569_S170	BR1	October	Spring
139570_S171.scaffolds.fasta	866815052	1783966	485.89	428941	56	1729217	64460	834	153104	338	501809	229	1150005	X139570_S171	BR2	October	Spring
139571_S172.scaffolds.fasta	1006102007	2127805	472.84	495662	55	2734658	86176	764	198517	320	635262	228	1403546	X139571_S172	BR2	October	Spring
139572_S173.scaffolds.fasta	871260395	1838966	473.78	738629	56	1248810	55745	787	165116	335	525691	227	1181001	X139572_S173	BR2	October	Spring
139573_S174.scaffolds.fasta	1329445254	3055142	435.15	320179	56	2735154	99638	519	438265	280	1177525	227	2235592	X139573_S174	BAY	December	Summer
139574_S175.scaffolds.fasta	1382065649	3185869	433.81	348487	55	2521135	96863	527	444606	282	1203210	227	2300914	X139574_S175	BAY	December	Summer
139575_S176.scaffolds.fasta	1210650841	2667794	453.8	301691	56	1980311	79496	602	332755	305	927599	227	1865488	X139575_S176	BAY	December	Summer
139576_S177.scaffolds.fasta	1088965273	2138761	509.16	376516	56	1807304	74586	722	232594	333	703026	234	1512373	X139576_S177	BR1	December	Summer
139577_S178.scaffolds.fasta	1142316230	2322394	491.87	396111	56	2067706	80835	700	253395	326	760153	231	1620122	X139577_S178	BR1	December	Summer
139578_S179.scaffolds.fasta	1210022352	2427340	498.5	500304	56	2611886	93518	719	260642	327	789765	232	1698359	X139578_S179	BR1	December	Summer
139579_S180.scaffolds.fasta	1027569380	2110297	486.93	479060	56	1265327	58342	717	205224	323	660113	231	1437263	X139579_S180	BR2	December	Summer
139580_S181.scaffolds.fasta	1007128844	2045493	492.36	379282	56	1722962	70339	726	201531	325	642555	231	1401873	X139580_S181	BR2	December	Summer
139581_S182.scaffolds.fasta	1275082617	2699761	472.29	407457	56	2265855	93431	611	333917	306	955120	231	1934599	X139581_S182	BR2	December	Summer
139582_S183.scaffolds.fasta	1045032534	2337930	446.99	729761	55	2315659	82976	710	233471	317	702120	224	1509337	X139582_S183	BAY	2021-02-01	Summer
139583_S184.scaffolds.fasta	965693357	2100016	459.85	419857	56	2344225	75045	718	210411	320	639928	226	1379374	X139583_S184	BAY	2021-02-01	Summer
139584_S185.scaffolds.fasta	971178366	2098809	462.73	452575	56	2312174	77373	704	216137	318	653383	227	1397496	X139584_S185	BAY	2021-02-01	Summer
139585_S186.scaffolds.fasta	932161892	1791637	520.29	1135010	56	2216962	74646	818	177514	350	544828	233	1225578	X139585_S186	BR1	2021-02-01	Summer
139586_S187.scaffolds.fasta	1023596218	1988969	514.64	377956	55	1923429	75135	783	205681	345	622636	233	1373575	X139586_S187	BR1	2021-02-01	Summer
139587_S188.scaffolds.fasta	1051469140	2063346	509.59	424908	55	2939757	93704	822	196420	341	617236	231	1397263	X139587_S188	BR1	2021-02-01	Summer
139588_S189.scaffolds.fasta	938304890	1709158	548.99	507392	56	2416445	79540	918	146607	365	488781	236	1160852	X139588_S189	BR2	2021-02-01	Summer
139589_S190.scaffolds.fasta	1031165234	1977718	521.39	723469	56	1664207	71713	773	201601	345	622298	235	1376446	X139589_S190	BR2	2021-02-01	Summer
139590_S191.scaffolds.fasta	1051434709	2137765	491.84	831334	55	1720785	74470	699	232415	323	700178	232	1493177	X139590_S191	BR2	2021-02-01	Summer

## Sheet: S4
Bin Id	Sequencing	Sample_name	Site_abbreviation	Season	Marker lineage	GTDB_214_taxonomy	GTDB_207_taxonomy	# genomes	# markers	# marker sets	Completeness	Contamination	Strain heterogeneity	type_checkm1	Genome size (bp)	Est_genome_size	# ambiguous bases	# scaffolds	# contigs	N50 (scaffolds)	N50 (contigs)	Mean scaffold length (bp)	Mean contig length (bp)	Longest scaffold (bp)	Longest contig (bp)	GC	GC std (scaffolds > 1kbp)	Coding density	Translation table	# predicted genes	0	1	2	3	4	5+	Domain_207	Phylum__207	Class_207	Order_207	Family_207	Genus_207	Species_207	checkM2_completeness	checkM2_contamination	checkM2_completeness_model	Domain_214	Phylum__214	Class_214
139538_S35_metabat_bins_sspec.tsv.080	Illumina	BAYMay	BAY	Autumn	k__Archaea (UID2)	d__Archaea;p__Asgardarchaeota;c__Heimdallarchaeia;o__UBA460;f__Kariarchaeaceae;g__Kariarchaeum;s__Kariarchaeum pelagius	d__Archaea;p__Asgardarchaeota;c__Heimdallarchaeia;o__UBA460;f__Kariarchaeaceae;g__Kariarchaeum;s__Kariarchaeum pelagium	207	149	107	82.24	0.93	0	Medium	1459763	1775004	2423	120	156	24111	19668	12164	9341	73464	54766	30	1.53	91.34	11	1469	25	123	1	0	0	0	d__Archaea	p__Asgardarchaeota	c__Heimdallarchaeia	o__UBA460	f__Kariarchaeaceae	g__Kariarchaeum	s__Kariarchaeum pelagius	83.05	2.01	Gradient Boost (General Model)	d__Archaea	p__Asgardarchaeota	c__Heimdallarchaeia
139544_COM_concoct_bins.tsv.074	Illumina	BR2May	BR2	Autumn	k__Archaea (UID2)	d__Archaea;p__Asgardarchaeota;c__Heimdallarchaeia;o__UBA460;f__Kariarchaeaceae;g__Kariarchaeum;s__Kariarchaeum pelagius	d__Archaea;p__Asgardarchaeota;c__Heimdallarchaeia;o__UBA460;f__Kariarchaeaceae;g__Kariarchaeum;s__Kariarchaeum pelagium	207	149	107	81	1.87	50	Medium	1359095	1677895	1648	290	405	6116	4657	4686	3351	20262	20262	30.2	1.95	91.19	11	1585	25	122	2	0	0	0	d__Archaea	p__Asgardarchaeota	c__Heimdallarchaeia	o__UBA460	f__Kariarchaeaceae	g__Kariarchaeum	s__Kariarchaeum pelagius	85.88	0.77	Gradient Boost (General Model)	d__Archaea	p__Asgardarchaeota	c__Heimdallarchaeia
139573_S174_concoct_bins.tsv.056	Illumina	BAYDec	BAY	Summer	k__Archaea (UID2)	d__Archaea;p__Asgardarchaeota;c__Heimdallarchaeia;o__UBA460;f__Kariarchaeaceae;g__Kariarchaeum;s__Kariarchaeum pelagius	d__Archaea;p__Asgardarchaeota;c__Heimdallarchaeia;o__UBA460;f__Kariarchaeaceae;g__Kariarchaeum;s__Kariarchaeum pelagium	207	149	107	89.17	0.93	0	Medium	1607935	1803224	3215	53	93	129183	51767	30338	17255	320179	216249	30.3	3.35	90.62	11	1535	14	134	1	0	0	0	d__Archaea	p__Asgardarchaeota	c__Heimdallarchaeia	o__UBA460	f__Kariarchaeaceae	g__Kariarchaeum	s__Kariarchaeum pelagius	93.98	0.9	Gradient Boost (General Model)	d__Archaea	p__Asgardarchaeota	c__Heimdallarchaeia
SD3109_NP_concoct_bins.tsv.216	Nanopore	BR1Feb	BR1	Summer	k__Archaea (UID2)	d__Archaea;p__Asgardarchaeota;c__Heimdallarchaeia;o__UBA460;f__Kariarchaeaceae;g__Kariarchaeum;s__Kariarchaeum pelagius	d__Archaea;p__Asgardarchaeota;c__Heimdallarchaeia;o__UBA460;f__Kariarchaeaceae;g__Kariarchaeum;s__Kariarchaeum pelagium	207	149	107	88.79	0.93	0	Medium	1780469	2005258	0	23	23	1600295	1600295	77411	77411	1600295	1600295	29.8	3.09	88.58	11	1854	13	135	1	0	0	0	d__Archaea	p__Asgardarchaeota	c__Heimdallarchaeia	o__UBA460	f__Kariarchaeaceae	g__Kariarchaeum	s__Kariarchaeum pelagius	89.59	2.74	Gradient Boost (General Model)	d__Archaea	p__Asgardarchaeota	c__Heimdallarchaeia
SD4486_NP_maxbin_bins.tsv.189	Nanopore	BAYAug	BAY	Winter	k__Archaea (UID2)	d__Archaea;p__Asgardarchaeota;c__Heimdallarchaeia;o__UBA460;f__Kariarchaeaceae;g__Kariarchaeum;s__Kariarchaeum pelagius	d__Archaea;p__Asgardarchaeota;c__Heimdallarchaeia;o__UBA460;f__Kariarchaeaceae;g__Kariarchaeum;s__Kariarchaeum pelagium	207	149	107	70.64	9.06	0	Medium	3249289	4599786	1	93	93	255871	255871	34938	34938	768097	768097	30	1.2	70.44	11	6581	37	97	11	3	1	0	d__Archaea	p__Asgardarchaeota	c__Heimdallarchaeia	o__UBA460	f__Kariarchaeaceae	g__Kariarchaeum	s__Kariarchaeum pelagius	62.52	10.08	Gradient Boost (General Model)	d__Archaea	p__Asgardarchaeota	c__Heimdallarchaeia
139570_S171_concoct_bins.tsv.001	Illumina	BR2Oct	BR2	Spring	k__Archaea (UID2)	d__Archaea;p__Nanoarchaeota;c__Nanoarchaeia;o__Pacearchaeales;f__GW2011-AR1;g__PSPM01;s__	d__Archaea;p__Nanoarchaeota;c__Nanoarchaeia;o__Pacearchaeales;f__GW2011-AR1;g__;s__	207	149	107	65.97	0	0	Medium	974144	1476647	311	5	20	409336	85726	194828	48691	420989	134097	40.3	1.25	92.15	11	1103	43	106	0	0	0	0	d__Archaea	p__Nanoarchaeota	c__Nanoarchaeia	o__Pacearchaeales	f__GW2011-AR1	g__PSPM01	s__	83.17	1.37	Gradient Boost (General Model)	d__Archaea	p__Nanoarchaeota	c__Nanoarchaeia
139542_COM_metabat_bins_2.tsv.105	Illumina	BR2May	BR2	Autumn	k__Archaea (UID2)	d__Archaea;p__Nanoarchaeota;c__Nanoarchaeia;o__UBA10117;f__ARS21;g__ARS21;s__	d__Archaea;p__Nanoarchaeota;c__Nanoarchaeia;o__UBA10117;f__ARS21;g__ARS21;s__	207	149	107	66.04	0.93	100	Medium	363096	549812	597	72	106	6906	4530	5043	3419	26955	15479	27.8	1.86	93.7	11	520	40	108	1	0	0	0	d__Archaea	p__Nanoarchaeota	c__Nanoarchaeia	o__UBA10117	f__ARS21	g__ARS21	s__	85.96	0.37	Gradient Boost (General Model)	d__Archaea	p__Nanoarchaeota	c__Nanoarchaeia
139543_S12_metabat_bins_2.tsv.042	Illumina	BR2May	BR2	Autumn	k__Archaea (UID2)	d__Archaea;p__Nanoarchaeota;c__Nanoarchaeia;o__UBA10117;f__ARS21;g__ARS21;s__	d__Archaea;p__Nanoarchaeota;c__Nanoarchaeia;o__UBA10117;f__ARS21;g__ARS21;s__	207	149	107	52.26	1.01	50	Medium	421158	805890	791	78	115	8582	5133	5399	3655	38128	38128	27.9	1.96	92.97	11	580	64	83	2	0	0	0	d__Archaea	p__Nanoarchaeota	c__Nanoarchaeia	o__UBA10117	f__ARS21	g__ARS21	s__	61.49	0.74	Gradient Boost (General Model)	d__Archaea	p__Nanoarchaeota	c__Nanoarchaeia
139544_COM_vamb_bins.tsv.126	Illumina	BR2May	BR2	Autumn	k__Archaea (UID2)	d__Archaea;p__Nanoarchaeota;c__Nanoarchaeia;o__UBA10117;f__ARS21;g__ARS21;s__	d__Archaea;p__Nanoarchaeota;c__Nanoarchaeia;o__UBA10117;f__ARS21;g__ARS21;s__	207	149	107	62.49	0	0	Medium	285393	456702	1810	19	38	25665	20287	15020	7462	36963	36963	27.6	1.11	91.01	11	382	49	100	0	0	0	0	d__Archaea	p__Nanoarchaeota	c__Nanoarchaeia	o__UBA10117	f__ARS21	g__ARS21	s__	77.47	0.11	Gradient Boost (General Model)	d__Archaea	p__Nanoarchaeota	c__Nanoarchaeia
139576_S177_concoct_bins.tsv.011	Illumina	BR1Dec	BR1	Summer	k__Archaea (UID2)	d__Archaea;p__Nanoarchaeota;c__Nanoarchaeia;o__UBA10117;f__ARS21;g__ARS21;s__	d__Archaea;p__Nanoarchaeota;c__Nanoarchaeia;o__UBA10117;f__ARS21;g__ARS21;s__	207	149	107	73.75	0	0	Medium	457113	619814	530	10	18	86662	69684	45711	25365	180267	103773	27.9	2.62	92.93	11	566	31	118	0	0	0	0	d__Archaea	p__Nanoarchaeota	c__Nanoarchaeia	o__UBA10117	f__ARS21	g__ARS21	s__	90.24	0.1	Gradient Boost (General Model)	d__Archaea	p__Nanoarchaeota	c__Nanoarchaeia
139579_S180_metabat_bins_sspec.tsv.043	Illumina	BR2Dec	BR2	Summer	k__Archaea (UID2)	d__Archaea;p__Nanoarchaeota;c__Nanoarchaeia;o__UBA10117;f__ARS21;g__ARS21;s__	d__Archaea;p__Nanoarchaeota;c__Nanoarchaeia;o__UBA10117;f__ARS21;g__ARS21;s__	207	149	107	61.82	0	0	Medium	336286	543976	3110	67	99	6515	4110	5019	3365	17600	12094	27.3	1.97	87.67	11	461	56	93	0	0	0	0	d__Archaea	p__Nanoarchaeota	c__Nanoarchaeia	o__UBA10117	f__ARS21	g__ARS21	s__	71.54	0.18	Gradient Boost (General Model)	d__Archaea	p__Nanoarchaeota	c__Nanoarchaeia
139580_S181_concoct_bins.tsv.099_sub	Illumina	BR2Dec	BR2	Summer	k__Archaea (UID2)	d__Archaea;p__Nanoarchaeota;c__Nanoarchaeia;o__UBA10117;f__ARS21;g__ARS21;s__	d__Archaea;p__Nanoarchaeota;c__Nanoarchaeia;o__UBA10117;f__ARS21;g__ARS21;s__	207	149	107	53.85	0.47	0	Medium	298029	553443	785	95	145	3405	2444	3137	2049	10731	10731	27.9	2.75	91.62	11	471	60	88	1	0	0	0	d__Archaea	p__Nanoarchaeota	c__Nanoarchaeia	o__UBA10117	f__ARS21	g__ARS21	s__	68.35	0.12	Gradient Boost (General Model)	d__Archaea	p__Nanoarchaeota	c__Nanoarchaeia
139581_S182_metabat_bins_sens.tsv.034	Illumina	BR2Dec	BR2	Summer	k__Archaea (UID2)	d__Archaea;p__Nanoarchaeota;c__Nanoarchaeia;o__UBA10117;f__ARS21;g__ARS21;s__	d__Archaea;p__Nanoarchaeota;c__Nanoarchaeia;o__UBA10117;f__ARS21;g__ARS21;s__	207	149	107	60.83	0	0	Medium	303757	499354	3000	62	92	6082	3891	4899	3269	31999	12132	27.2	2.19	88.57	11	433	48	101	0	0	0	0	d__Archaea	p__Nanoarchaeota	c__Nanoarchaeia	o__UBA10117	f__ARS21	g__ARS21	s__	63.15	0.38	Gradient Boost (General Model)	d__Archaea	p__Nanoarchaeota	c__Nanoarchaeia
139539_COM_metabat_bins_2.tsv.244_sub	Illumina	BR1May	BR1	Autumn	p__Euryarchaeota (UID3)	d__Archaea;p__Thermoplasmatota;c__Poseidoniia;o__Poseidoniales;f__Poseidoniaceae;g__MGIIa-K1;s__	d__Archaea;p__Thermoplasmatota;c__Poseidoniia;o__Poseidoniales;f__Poseidoniaceae;g__MGIIa-K1;s__	148	188	125	74.06	2.4	0	Medium	1646153	2222729	4291	415	678	4704	3333	3966	2421	20879	11271	42	1.93	94.02	11	1886	51	133	4	0	0	0	d__Archaea	p__Thermoplasmatota	c__Poseidoniia	o__Poseidoniales	f__Poseidoniaceae	g__MGIIa-K1	s__	70.74	2.03	Gradient Boost (General Model)	d__Archaea	p__Thermoplasmatota	c__Poseidoniia
139569_S170_metabat_bins_sens.tsv.144	Illumina	BR1Oct	BR1	Spring	p__Euryarchaeota (UID3)	d__Archaea;p__Thermoplasmatota;c__Poseidoniia;o__Poseidoniales;f__Poseidoniaceae;g__MGIIa-K1;s__	d__Archaea;p__Thermoplasmatota;c__Poseidoniia;o__Poseidoniales;f__Poseidoniaceae;g__MGIIa-K1;s__	148	188	125	84.36	0	0	Medium	1872468	2219616	2153	92	122	62328	32070	20352	15330	151252	107847	41.7	1.75	94.49	11	1624	23	165	0	0	0	0	d__Archaea	p__Thermoplasmatota	c__Poseidoniia	o__Poseidoniales	f__Poseidoniaceae	g__MGIIa-K1	s__	84.22	0.06	Neural Network (Specific Model)	d__Archaea	p__Thermoplasmatota	c__Poseidoniia
139573_S174_metabat_bins_2.tsv.119_sub	Illumina	BAYDec	BAY	Summer	p__Euryarchaeota (UID3)	d__Archaea;p__Thermoplasmatota;c__Poseidoniia;o__Poseidoniales;f__Poseidoniaceae;g__MGIIa-K1;s__	d__Archaea;p__Thermoplasmatota;c__Poseidoniia;o__Poseidoniales;f__Poseidoniaceae;g__MGIIa-K1;s__	148	188	125	84.93	0	0	Medium	1860939	2191144	2218	154	204	20084	14295	12084	9111	74893	74893	42	1.83	94.89	11	1702	21	167	0	0	0	0	d__Archaea	p__Thermoplasmatota	c__Poseidoniia	o__Poseidoniales	f__Poseidoniaceae	g__MGIIa-K1	s__	87.38	0.02	Neural Network (Specific Model)	d__Archaea	p__Thermoplasmatota	c__Poseidoniia
139576_S177_maxbin_bins.tsv.121_sub	Illumina	BR1Dec	BR1	Summer	p__Euryarchaeota (UID3)	d__Archaea;p__Thermoplasmatota;c__Poseidoniia;o__Poseidoniales;f__Poseidoniaceae;g__MGIIa-K1;s__	d__Archaea;p__Thermoplasmatota;c__Poseidoniia;o__Poseidoniales;f__Poseidoniaceae;g__MGIIa-K1;s__	148	188	125	52.42	7.38	5.88	Medium	3797596	7244556	10827	1438	2115	2673	2127	2640	1790	31664	31664	44.3	2.87	90.87	11	4579	101	72	14	1	0	0	d__Archaea	p__Thermoplasmatota	c__Poseidoniia	o__Poseidoniales	f__Poseidoniaceae	g__MGIIa-K1	s__	55.09	9.73	Gradient Boost (General Model)	d__Archaea	p__Thermoplasmatota	c__Poseidoniia
139578_S179_concoct_bins.tsv.182_sub	Illumina	BR1Dec	BR1	Summer	p__Euryarchaeota (UID3)	d__Archaea;p__Thermoplasmatota;c__Poseidoniia;o__Poseidoniales;f__Poseidoniaceae;g__MGIIa-K1;s__	d__Archaea;p__Thermoplasmatota;c__Poseidoniia;o__Poseidoniales;f__Poseidoniaceae;g__MGIIa-K1;s__	148	188	125	62.98	0.17	100	Medium	1465528	2326974	3581	415	659	4104	2974	3531	2218	15056	15056	41.7	2.01	94.59	11	1688	72	112	4	0	0	0	d__Archaea	p__Thermoplasmatota	c__Poseidoniia	o__Poseidoniales	f__Poseidoniaceae	g__MGIIa-K1	s__	62.41	1.96	Gradient Boost (General Model)	d__Archaea	p__Thermoplasmatota	c__Poseidoniia
139578_S179_metabat_bins_2.tsv.163_sub	Illumina	BR1Dec	BR1	Summer	p__Euryarchaeota (UID3)	d__Archaea;p__Thermoplasmatota;c__Poseidoniia;o__Poseidoniales;f__Poseidoniaceae;g__MGIIa-K1;s__	d__Archaea;p__Thermoplasmatota;c__Poseidoniia;o__Poseidoniales;f__Poseidoniaceae;g__MGIIa-K1;s__	148	188	125	70.29	1.6	50	Medium	1484478	2111933	3640	354	576	5043	3485	4193	2570	15114	12180	42.1	1.9	94.68	11	1653	55	131	2	0	0	0	d__Archaea	p__Thermoplasmatota	c__Poseidoniia	o__Poseidoniales	f__Poseidoniaceae	g__MGIIa-K1	s__	65.13	0.8	Gradient Boost (General Model)	d__Archaea	p__Thermoplasmatota	c__Poseidoniia
139583_S184_concoct_bins.tsv.106_sub	Illumina	BAYFeb21	BAY	Summer	p__Euryarchaeota (UID3)	d__Archaea;p__Thermoplasmatota;c__Poseidoniia;o__Poseidoniales;f__Poseidoniaceae;g__MGIIa-K1;s__	d__Archaea;p__Thermoplasmatota;c__Poseidoniia;o__Poseidoniales;f__Poseidoniaceae;g__MGIIa-K1;s__	148	188	125	51.09	0	0	Medium	1241686	2430390	5330	457	738	2799	2119	2717	1675	15583	9118	42.7	2.34	92.92	11	1559	93	95	0	0	0	0	d__Archaea	p__Thermoplasmatota	c__Poseidoniia	o__Poseidoniales	f__Poseidoniaceae	g__MGIIa-K1	s__	41.23	1.23	Neural Network (Specific Model)	d__Archaea	p__Thermoplasmatota	c__Poseidoniia
139584_S185_metabat_bins_2.tsv.122_sub	Illumina	BAYFeb21	BAY	Summer	k__Archaea (UID2)	d__Archaea;p__Thermoplasmatota;c__Poseidoniia;o__Poseidoniales;f__Poseidoniaceae;g__MGIIa-K1;s__	d__Archaea;p__Thermoplasmatota;c__Poseidoniia;o__Poseidoniales;f__Poseidoniaceae;g__MGIIa-K1;s__	207	149	107	80.46	5.9	0	Medium	1790593	2225445	5043	414	706	5360	3749	4325	2529	25675	15750	42.1	1.86	93.48	11	1996	25	111	13	0	0	0	d__Archaea	p__Thermoplasmatota	c__Poseidoniia	o__Poseidoniales	f__Poseidoniaceae	g__MGIIa-K1	s__	71.62	5.42	Gradient Boost (General Model)	d__Archaea	p__Thermoplasmatota	c__Poseidoniia
139588_S189_vamb_bins.tsv.145	Illumina	BR2Feb21	BR2	Summer	p__Euryarchaeota (UID3)	d__Archaea;p__Thermoplasmatota;c__Poseidoniia;o__Poseidoniales;f__Poseidoniaceae;g__MGIIa-K1;s__	d__Archaea;p__Thermoplasmatota;c__Poseidoniia;o__Poseidoniales;f__Poseidoniaceae;g__MGIIa-K1;s__	148	188	125	84.93	0	0	Medium	1745787	2055560	3169	180	329	14627	8237	9698	5296	51638	29353	41.7	1.7	94.7	11	1706	22	166	0	0	0	0	d__Archaea	p__Thermoplasmatota	c__Poseidoniia	o__Poseidoniales	f__Poseidoniaceae	g__MGIIa-K1	s__	82.43	0.13	Neural Network (Specific Model)	d__Archaea	p__Thermoplasmatota	c__Poseidoniia
139589_S190_maxbin_bins.tsv.079	Illumina	BR2Feb21	BR2	Summer	p__Euryarchaeota (UID3)	d__Archaea;p__Thermoplasmatota;c__Poseidoniia;o__Poseidoniales;f__Poseidoniaceae;g__MGIIa-K1;s__	d__Archaea;p__Thermoplasmatota;c__Poseidoniia;o__Poseidoniales;f__Poseidoniaceae;g__MGIIa-K1;s__	148	188	125	81.08	0.44	50	Medium	2064202	2545883	1792	287	385	13839	9875	7192	5356	103150	69465	41.8	2.5	94.59	11	1966	28	158	2	0	0	0	d__Archaea	p__Thermoplasmatota	c__Poseidoniia	o__Poseidoniales	f__Poseidoniaceae	g__MGIIa-K1	s__	84.37	0.08	Neural Network (Specific Model)	d__Archaea	p__Thermoplasmatota	c__Poseidoniia
139590_S191_metabat_bins_sspec.tsv.093_sub	Illumina	BR2Feb21	BR2	Summer	p__Euryarchaeota (UID3)	d__Archaea;p__Thermoplasmatota;c__Poseidoniia;o__Poseidoniales;f__Poseidoniaceae;g__MGIIa-K1;s__	d__Archaea;p__Thermoplasmatota;c__Poseidoniia;o__Poseidoniales;f__Poseidoniaceae;g__MGIIa-K1;s__	148	188	125	79.82	0.32	0	Medium	1665825	2086977	2166	293	439	7308	5209	5685	3789	22242	19213	41.7	1.67	94.54	11	1740	31	153	4	0	0	0	d__Archaea	p__Thermoplasmatota	c__Poseidoniia	o__Poseidoniales	f__Poseidoniaceae	g__MGIIa-K1	s__	81.78	0.25	Neural Network (Specific Model)	d__Archaea	p__Thermoplasmatota	c__Poseidoniia
SD4487_NP_metabta_bins_sspec.tsv.006	Nanopore	BR1Aug	BR1	Winter	p__Euryarchaeota (UID3)	d__Archaea;p__Thermoplasmatota;c__Poseidoniia;o__Poseidoniales;f__Poseidoniaceae;g__MGIIa-K1;s__	d__Archaea;p__Thermoplasmatota;c__Poseidoniia;o__Poseidoniales;f__Poseidoniaceae;g__MGIIa-K1;s__	148	188	125	84.4	0	0	Medium	2462058	2917130	0	54	54	1531829	1531829	45593	45593	1531829	1531829	41.4	1.93	88.55	11	2775	22	166	0	0	0	0	d__Archaea	p__Thermoplasmatota	c__Poseidoniia	o__Poseidoniales	f__Poseidoniaceae	g__MGIIa-K1	s__	78.23	3.6	Neural Network (Specific Model)	d__Archaea	p__Thermoplasmatota	c__Poseidoniia
SD4486_NP_concoct_bins.tsv.115	Nanopore	BAYAug	BAY	Winter	p__Euryarchaeota (UID3)	d__Archaea;p__Thermoplasmatota;c__Poseidoniia;o__Poseidoniales;f__Poseidoniaceae;g__MGIIa-K1;s__MGIIa-K1 sp011525095	d__Archaea;p__Thermoplasmatota;c__Poseidoniia;o__Poseidoniales;f__Poseidoniaceae;g__MGIIa-K1;s__MGIIa-K1 sp011525095	148	188	125	86.13	0	0	Medium	2010095	2333792	0	7	7	1442973	1442973	287156	287156	1442973	1442973	44.9	3.33	93.38	11	1802	19	169	0	0	0	0	d__Archaea	p__Thermoplasmatota	c__Poseidoniia	o__Poseidoniales	f__Poseidoniaceae	g__MGIIa-K1	s__MGIIa-K1 sp011525095	86.58	0.17	Neural Network (Specific Model)	d__Archaea	p__Thermoplasmatota	c__Poseidoniia
139554_S156_metabat_bins_2.tsv.144	Illumina	BAYAug	BAY	Winter	p__Euryarchaeota (UID3)	d__Archaea;p__Thermoplasmatota;c__Poseidoniia;o__Poseidoniales;f__Poseidoniaceae;g__MGIIa-L2;s__	d__Archaea;p__Thermoplasmatota;c__Poseidoniia;o__Poseidoniales;f__Poseidoniaceae;g__MGIIa-L2;s__	148	188	125	85.73	0.06	0	Medium	1861139	2170931	3020	79	111	42255	26876	23558	16739	168860	83564	48.8	1.13	94.14	11	1582	19	168	1	0	0	0	d__Archaea	p__Thermoplasmatota	c__Poseidoniia	o__Poseidoniales	f__Poseidoniaceae	g__MGIIa-L2	s__	85.65	0.1	Neural Network (Specific Model)	d__Archaea	p__Thermoplasmatota	c__Poseidoniia
139578_S179_metabat_bins_2.tsv.040	Illumina	BR1Dec	BR1	Summer	p__Euryarchaeota (UID3)	d__Archaea;p__Thermoplasmatota;c__Poseidoniia;o__Poseidoniales;f__Poseidoniaceae;g__MGIIa-L2;s__	d__Archaea;p__Thermoplasmatota;c__Poseidoniia;o__Poseidoniales;f__Poseidoniaceae;g__MGIIa-L2;s__	148	188	125	84.21	0	0	Medium	1858916	2207477	1472	81	105	38894	35433	22949	17689	178542	153800	48.3	1.45	94.76	11	1605	23	165	0	0	0	0	d__Archaea	p__Thermoplasmatota	c__Poseidoniia	o__Poseidoniales	f__Poseidoniaceae	g__MGIIa-L2	s__	88.36	0.14	Neural Network (Specific Model)	d__Archaea	p__Thermoplasmatota	c__Poseidoniia
139584_S185_metabat_bins_2.tsv.165	Illumina	BAYFeb21	BAY	Summer	p__Euryarchaeota (UID3)	d__Archaea;p__Thermoplasmatota;c__Poseidoniia;o__Poseidoniales;f__Poseidoniaceae;g__MGIIa-L2;s__	d__Archaea;p__Thermoplasmatota;c__Poseidoniia;o__Poseidoniales;f__Poseidoniaceae;g__MGIIa-L2;s__	148	188	125	64.7	3.2	50	Medium	1623546	2509345	809	269	287	8402	8219	6035	5654	46862	46862	49.1	1.58	95.48	11	1472	82	102	4	0	0	0	d__Archaea	p__Thermoplasmatota	c__Poseidoniia	o__Poseidoniales	f__Poseidoniaceae	g__MGIIa-L2	s__	75.91	4.72	Neural Network (Specific Model)	d__Archaea	p__Thermoplasmatota	c__Poseidoniia
139586_S187_metabat_bins_2.tsv.072_sub	Illumina	BR1Feb21	BR1	Summer	p__Euryarchaeota (UID3)	d__Archaea;p__Thermoplasmatota;c__Poseidoniia;o__Poseidoniales;f__Poseidoniaceae;g__MGIIa-L2;s__	d__Archaea;p__Thermoplasmatota;c__Poseidoniia;o__Poseidoniales;f__Poseidoniaceae;g__MGIIa-L2;s__	148	188	125	59.59	1.2	66.67	Medium	1239137	2079438	1121	316	399	4721	3977	3921	3102	18487	16268	49.2	2.24	95.66	11	1268	77	108	3	0	0	0	d__Archaea	p__Thermoplasmatota	c__Poseidoniia	o__Poseidoniales	f__Poseidoniaceae	g__MGIIa-L2	s__	60.18	2.11	Neural Network (Specific Model)	d__Archaea	p__Thermoplasmatota	c__Poseidoniia
139587_S188_metabat_bins_2.tsv.065	Illumina	BR1Feb21	BR1	Summer	p__Euryarchaeota (UID3)	d__Archaea;p__Thermoplasmatota;c__Poseidoniia;o__Poseidoniales;f__Poseidoniaceae;g__MGIIa-L2;s__	d__Archaea;p__Thermoplasmatota;c__Poseidoniia;o__Poseidoniales;f__Poseidoniaceae;g__MGIIa-L2;s__	148	188	125	70.53	5.42	76.47	Medium	1840552	2609602	3685	348	543	7387	4889	5288	3382	33977	27801	48.3	2.02	94.89	11	1865	66	107	14	1	0	0	d__Archaea	p__Thermoplasmatota	c__Poseidoniia	o__Poseidoniales	f__Poseidoniaceae	g__MGIIa-L2	s__	69.9	5.79	Neural Network (Specific Model)	d__Archaea	p__Thermoplasmatota	c__Poseidoniia
139587_S188_vamb_bins.tsv.129_sub	Illumina	BR1Feb21	BR1	Summer	k__Archaea (UID2)	d__Archaea;p__Thermoplasmatota;c__Poseidoniia;o__Poseidoniales;f__Poseidoniaceae;g__MGIIa-L2;s__	d__Archaea;p__Thermoplasmatota;c__Poseidoniia;o__Poseidoniales;f__Poseidoniaceae;g__MGIIa-L2;s__	207	149	107	52.56	1.01	50	Medium	1222110	2325171	2229	339	472	4255	3352	3605	2584	22472	20436	49.1	1.57	95.25	11	1260	78	69	2	0	0	0	d__Archaea	p__Thermoplasmatota	c__Poseidoniia	o__Poseidoniales	f__Poseidoniaceae	g__MGIIa-L2	s__	54.26	1.22	Neural Network (Specific Model)	d__Archaea	p__Thermoplasmatota	c__Poseidoniia
SD4486_NP_maxbin_bins.tsv.066_sub	Nanopore	BAYAug	BAY	Winter	p__Euryarchaeota (UID3)	d__Archaea;p__Thermoplasmatota;c__Poseidoniia;o__Poseidoniales;f__Poseidoniaceae;g__MGIIa-L2;s__	d__Archaea;p__Thermoplasmatota;c__Poseidoniia;o__Poseidoniales;f__Poseidoniaceae;g__MGIIa-L2;s__	148	188	125	61.84	2.53	100	Medium	2257988	3651339	1	28	28	441510	441510	80642	80642	705754	705754	48.5	1.2	90.52	11	2475	52	130	6	0	0	0	d__Archaea	p__Thermoplasmatota	c__Poseidoniia	o__Poseidoniales	f__Poseidoniaceae	g__MGIIa-L2	s__	58.02	3.38	Gradient Boost (General Model)	d__Archaea	p__Thermoplasmatota	c__Poseidoniia
139553_S155_vamb_bins.tsv.086	Illumina	BR2July	BR2	Winter	p__Euryarchaeota (UID3)	d__Archaea;p__Thermoplasmatota;c__Poseidoniia;o__Poseidoniales;f__Poseidoniaceae;g__MGIIa-L3;s__	d__Archaea;p__Thermoplasmatota;c__Poseidoniia;o__Poseidoniales;f__Poseidoniaceae;g__MGIIa-L3;s__	148	188	125	84	0.8	0	Medium	1984752	2362800	1070	60	77	135929	81372	33079	25762	221304	221304	61.9	2.21	95.19	11	1664	22	165	1	0	0	0	d__Archaea	p__Thermoplasmatota	c__Poseidoniia	o__Poseidoniales	f__Poseidoniaceae	g__MGIIa-L3	s__	96.84	0.53	Gradient Boost (General Model)	d__Archaea	p__Thermoplasmatota	c__Poseidoniia
139565_S166_vamb_bins.tsv.120	Illumina	BAYOct	BAY	Spring	p__Euryarchaeota (UID3)	d__Archaea;p__Thermoplasmatota;c__Poseidoniia;o__Poseidoniales;f__Poseidoniaceae;g__MGIIa-L3;s__	d__Archaea;p__Thermoplasmatota;c__Poseidoniia;o__Poseidoniales;f__Poseidoniaceae;g__MGIIa-L3;s__	148	188	125	51.21	0	0	Medium	1194449	2332453	1785	350	486	3968	3024	3412	2454	15392	14985	64.8	2.11	95.06	11	1345	96	92	0	0	0	0	d__Archaea	p__Thermoplasmatota	c__Poseidoniia	o__Poseidoniales	f__Poseidoniaceae	g__MGIIa-L3	s__	53.7	0.4	Gradient Boost (General Model)	d__Archaea	p__Thermoplasmatota	c__Poseidoniia
139566_S167_metabat_bins_2.tsv.183	Illumina	BAYOct	BAY	Spring	p__Euryarchaeota (UID3)	d__Archaea;p__Thermoplasmatota;c__Poseidoniia;o__Poseidoniales;f__Poseidoniaceae;g__MGIIa-L3;s__	d__Archaea;p__Thermoplasmatota;c__Poseidoniia;o__Poseidoniales;f__Poseidoniaceae;g__MGIIa-L3;s__	148	188	125	81.73	0.8	0	Medium	1919913	2349092	800	54	80	75307	47145	35553	23988	172278	172278	62.9	1.28	95.1	11	1635	26	161	1	0	0	0	d__Archaea	p__Thermoplasmatota	c__Poseidoniia	o__Poseidoniales	f__Poseidoniaceae	g__MGIIa-L3	s__	93.55	0.03	Gradient Boost (General Model)	d__Archaea	p__Thermoplasmatota	c__Poseidoniia
139568_S169_concoct_bins.tsv.191	Illumina	BR1Oct	BR1	Spring	p__Euryarchaeota (UID3)	d__Archaea;p__Thermoplasmatota;c__Poseidoniia;o__Poseidoniales;f__Poseidoniaceae;g__MGIIa-L3;s__	d__Archaea;p__Thermoplasmatota;c__Poseidoniia;o__Poseidoniales;f__Poseidoniaceae;g__MGIIa-L3;s__	148	188	125	62.62	0.8	0	Medium	1459761	2331142	3961	408	671	4143	2784	3577	2169	21040	12584	64.1	2.33	94.17	11	1632	71	116	1	0	0	0	d__Archaea	p__Thermoplasmatota	c__Poseidoniia	o__Poseidoniales	f__Poseidoniaceae	g__MGIIa-L3	s__	59.38	0.47	Gradient Boost (General Model)	d__Archaea	p__Thermoplasmatota	c__Poseidoniia
139569_S170_metabat_bins_sens.tsv.157	Illumina	BR1Oct	BR1	Spring	p__Euryarchaeota (UID3)	d__Archaea;p__Thermoplasmatota;c__Poseidoniia;o__Poseidoniales;f__Poseidoniaceae;g__MGIIa-L3;s__	d__Archaea;p__Thermoplasmatota;c__Poseidoniia;o__Poseidoniales;f__Poseidoniaceae;g__MGIIa-L3;s__	148	188	125	70.56	2.98	16.67	Medium	1763580	2499405	3454	287	461	8230	5352	6144	3818	40609	24220	64	2.3	94.33	11	1806	44	138	6	0	0	0	d__Archaea	p__Thermoplasmatota	c__Poseidoniia	o__Poseidoniales	f__Poseidoniaceae	g__MGIIa-L3	s__	80.59	2.3	Gradient Boost (General Model)	d__Archaea	p__Thermoplasmatota	c__Poseidoniia
139580_S181_vamb_bins.tsv.024	Illumina	BR2Dec	BR2	Summer	p__Euryarchaeota (UID3)	d__Archaea;p__Thermoplasmatota;c__Poseidoniia;o__Poseidoniales;f__Poseidoniaceae;g__MGIIa-L3;s__	d__Archaea;p__Thermoplasmatota;c__Poseidoniia;o__Poseidoniales;f__Poseidoniaceae;g__MGIIa-L3;s__	148	188	125	78.8	0	0	Medium	1745286	2214830	2150	122	148	26575	22016	14305	11777	70487	70487	63.9	2.1	95.06	11	1518	29	159	0	0	0	0	d__Archaea	p__Thermoplasmatota	c__Poseidoniia	o__Poseidoniales	f__Poseidoniaceae	g__MGIIa-L3	s__	97.41	0.01	Gradient Boost (General Model)	d__Archaea	p__Thermoplasmatota	c__Poseidoniia
139588_S189_metabat_bins_2.tsv.184	Illumina	BR2Feb21	BR2	Summer	p__Euryarchaeota (UID3)	d__Archaea;p__Thermoplasmatota;c__Poseidoniia;o__Poseidoniales;f__Poseidoniaceae;g__MGIIa-L3;s__	d__Archaea;p__Thermoplasmatota;c__Poseidoniia;o__Poseidoniales;f__Poseidoniaceae;g__MGIIa-L3;s__	148	188	125	62.06	3.2	50	Medium	1482727	2389183	3075	362	543	4827	3510	4095	2724	18984	16883	63.9	2.38	94.9	11	1591	62	122	4	0	0	0	d__Archaea	p__Thermoplasmatota	c__Poseidoniia	o__Poseidoniales	f__Poseidoniaceae	g__MGIIa-L3	s__	69.71	0.17	Gradient Boost (General Model)	d__Archaea	p__Thermoplasmatota	c__Poseidoniia
SD3109_NP_metabta_bins_sspec.tsv.003	Nanopore	BR1Feb	BR1	Summer	p__Euryarchaeota (UID3)	d__Archaea;p__Thermoplasmatota;c__Poseidoniia;o__Poseidoniales;f__Poseidoniaceae;g__MGIIa-L3;s__	d__Archaea;p__Thermoplasmatota;c__Poseidoniia;o__Poseidoniales;f__Poseidoniaceae;g__MGIIa-L3;s__	148	188	125	74.33	0.8	0	Medium	1869700	2515404	0	24	24	177493	177493	77904	77904	323758	323758	63.7	1.41	89.31	11	1817	37	150	1	0	0	0	d__Archaea	p__Thermoplasmatota	c__Poseidoniia	o__Poseidoniales	f__Poseidoniaceae	g__MGIIa-L3	s__	85.06	0.15	Gradient Boost (General Model)	d__Archaea	p__Thermoplasmatota	c__Poseidoniia
139536_S27_concoct_bins.tsv.065_sub	Illumina	BAYMay	BAY	Autumn	p__Euryarchaeota (UID3)	d__Archaea;p__Thermoplasmatota;c__Poseidoniia;o__Poseidoniales;f__Poseidoniaceae;g__Poseidonia;s__	d__Archaea;p__Thermoplasmatota;c__Poseidoniia;o__Poseidoniales;f__Poseidoniaceae;g__Poseidonia;s__	148	188	125	77.95	0.8	100	Medium	1744285	2237697	1060	268	326	8449	7174	6508	5347	30855	27607	59	2.18	95.03	11	1648	36	151	1	0	0	0	d__Archaea	p__Thermoplasmatota	c__Poseidoniia	o__Poseidoniales	f__Poseidoniaceae	g__Poseidonia	s__	87.07	1.24	Gradient Boost (General Model)	d__Archaea	p__Thermoplasmatota	c__Poseidoniia
139536_S27_maxbin_bins.tsv.039	Illumina	BAYMay	BAY	Autumn	p__Euryarchaeota (UID3)	d__Archaea;p__Thermoplasmatota;c__Poseidoniia;o__Poseidoniales;f__Poseidoniaceae;g__Poseidonia;s__	d__Archaea;p__Thermoplasmatota;c__Poseidoniia;o__Poseidoniales;f__Poseidoniaceae;g__Poseidonia;s__	148	188	125	84	0.06	100	Medium	1949486	2320817	1100	106	117	47814	34126	18391	16652	109632	109632	56.4	3.66	94.36	11	1694	22	165	1	0	0	0	d__Archaea	p__Thermoplasmatota	c__Poseidoniia	o__Poseidoniales	f__Poseidoniaceae	g__Poseidonia	s__	87.28	0.09	Neural Network (Specific Model)	d__Archaea	p__Thermoplasmatota	c__Poseidoniia
139537_S33_concoct_bins.tsv.003_sub	Illumina	BAYMay	BAY	Autumn	p__Euryarchaeota (UID3)	d__Archaea;p__Thermoplasmatota;c__Poseidoniia;o__Poseidoniales;f__Poseidoniaceae;g__Poseidonia;s__	d__Archaea;p__Thermoplasmatota;c__Poseidoniia;o__Poseidoniales;f__Poseidoniaceae;g__Poseidonia;s__	148	188	125	73.76	0.88	100	Medium	1777478	2409813	1060	259	311	9376	8438	6862	5711	44716	41608	58.8	2.51	94.88	11	1661	51	134	3	0	0	0	d__Archaea	p__Thermoplasmatota	c__Poseidoniia	o__Poseidoniales	f__Poseidoniaceae	g__Poseidonia	s__	80.52	1.47	Gradient Boost (General Model)	d__Archaea	p__Thermoplasmatota	c__Poseidoniia
139538_S35_concoct_bins.tsv.137_sub	Illumina	BAYMay	BAY	Autumn	p__Euryarchaeota (UID3)	d__Archaea;p__Thermoplasmatota;c__Poseidoniia;o__Poseidoniales;f__Poseidoniaceae;g__Poseidonia;s__	d__Archaea;p__Thermoplasmatota;c__Poseidoniia;o__Poseidoniales;f__Poseidoniaceae;g__Poseidonia;s__	148	188	125	73.51	0	0	Medium	1622082	2206614	2384	240	335	8559	6366	6758	4834	40756	25010	59	2.05	94.54	11	1552	47	141	0	0	0	0	d__Archaea	p__Thermoplasmatota	c__Poseidoniia	o__Poseidoniales	f__Poseidoniaceae	g__Poseidonia	s__	73.79	0.65	Neural Network (Specific Model)	d__Archaea	p__Thermoplasmatota	c__Poseidoniia
139543_S12_metabat_bins_sens.tsv.041	Illumina	BR2May	BR2	Autumn	p__Euryarchaeota (UID3)	d__Archaea;p__Thermoplasmatota;c__Poseidoniia;o__Poseidoniales;f__Poseidoniaceae;g__Poseidonia;s__	d__Archaea;p__Thermoplasmatota;c__Poseidoniia;o__Poseidoniales;f__Poseidoniaceae;g__Poseidonia;s__	148	188	125	85.33	0	0	Medium	1913009	2241895	1100	85	96	44514	44514	22505	19915	237591	237591	44.8	2.11	94.5	11	1615	20	168	0	0	0	0	d__Archaea	p__Thermoplasmatota	c__Poseidoniia	o__Poseidoniales	f__Poseidoniaceae	g__Poseidonia	s__	86.7	0.4	Neural Network (Specific Model)	d__Archaea	p__Thermoplasmatota	c__Poseidoniia
139544_COM_maxbin_bins.tsv.042_sub	Illumina	BR2May	BR2	Autumn	p__Euryarchaeota (UID3)	d__Archaea;p__Thermoplasmatota;c__Poseidoniia;o__Poseidoniales;f__Poseidoniaceae;g__Poseidonia;s__	d__Archaea;p__Thermoplasmatota;c__Poseidoniia;o__Poseidoniales;f__Poseidoniaceae;g__Poseidonia;s__	148	188	125	53.17	2.4	0	Medium	4803345	9033938	11947	1527	2196	3303	2746	3145	2181	120364	90783	43	2.76	92.92	11	7013	79	106	3	0	0	0	d__Archaea	p__Thermoplasmatota	c__Poseidoniia	o__Poseidoniales	f__Poseidoniaceae	g__Poseidonia	s__	53.91	18.42	Gradient Boost (General Model)	d__Archaea	p__Thermoplasmatota	c__Poseidoniia
139544_COM_vamb_bins.tsv.006	Illumina	BR2May	BR2	Autumn	p__Euryarchaeota (UID3)	d__Archaea;p__Thermoplasmatota;c__Poseidoniia;o__Poseidoniales;f__Poseidoniaceae;g__Poseidonia;s__	d__Archaea;p__Thermoplasmatota;c__Poseidoniia;o__Poseidoniales;f__Poseidoniaceae;g__Poseidonia;s__Poseidonia sp023254355	148	188	125	82.53	0.12	50	Medium	1822451	2208229	6000	91	151	36783	19444	20026	12029	153034	105097	58.3	1.71	93.01	11	1605	24	162	2	0	0	0	d__Archaea	p__Thermoplasmatota	c__Poseidoniia	o__Poseidoniales	f__Poseidoniaceae	g__Poseidonia	s__	83.96	0.18	Neural Network (Specific Model)	d__Archaea	p__Thermoplasmatota	c__Poseidoniia
139549_S151_metabat_bins_sspec.tsv.130_sub	Illumina	BR1July	BR1	Winter	p__Euryarchaeota (UID3)	d__Archaea;p__Thermoplasmatota;c__Poseidoniia;o__Poseidoniales;f__Poseidoniaceae;g__Poseidonia;s__	d__Archaea;p__Thermoplasmatota;c__Poseidoniia;o__Poseidoniales;f__Poseidoniaceae;g__Poseidonia;s__	148	188	125	80.47	0	0	Medium	1761248	2188701	4410	101	146	34472	22859	17438	12033	106880	56805	58.2	2.31	93.89	11	1521	40	148	0	0	0	0	d__Archaea	p__Thermoplasmatota	c__Poseidoniia	o__Poseidoniales	f__Poseidoniaceae	g__Poseidonia	s__	80.55	0.49	Neural Network (Specific Model)	d__Archaea	p__Thermoplasmatota	c__Poseidoniia
139549_S151_rosella_bins.tsv.060	Illumina	BR1July	BR1	Winter	p__Euryarchaeota (UID3)	d__Archaea;p__Thermoplasmatota;c__Poseidoniia;o__Poseidoniales;f__Poseidoniaceae;g__Poseidonia;s__	d__Archaea;p__Thermoplasmatota;c__Poseidoniia;o__Poseidoniales;f__Poseidoniaceae;g__Poseidonia;s__	148	188	125	74.67	0.4	100	Medium	1589107	2128173	460	59	69	33552	30095	26934	23023	108600	108600	58	1.76	95.06	11	1322	39	148	1	0	0	0	d__Archaea	p__Thermoplasmatota	c__Poseidoniia	o__Poseidoniales	f__Poseidoniaceae	g__Poseidonia	s__	77	0.22	Neural Network (Specific Model)	d__Archaea	p__Thermoplasmatota	c__Poseidoniia
139552_S154_metabat_bins_sspec.tsv.097_sub	Illumina	BR2July	BR2	Winter	p__Euryarchaeota (UID3)	d__Archaea;p__Thermoplasmatota;c__Poseidoniia;o__Poseidoniales;f__Poseidoniaceae;g__Poseidonia;s__	d__Archaea;p__Thermoplasmatota;c__Poseidoniia;o__Poseidoniales;f__Poseidoniaceae;g__Poseidonia;s__	148	188	125	78.4	0.8	0	Medium	1830162	2334390	3260	127	165	25247	19859	14410	11072	101249	69039	54.2	2.41	93.65	11	1608	34	153	1	0	0	0	d__Archaea	p__Thermoplasmatota	c__Poseidoniia	o__Poseidoniales	f__Poseidoniaceae	g__Poseidonia	s__	83.58	0.21	Neural Network (Specific Model)	d__Archaea	p__Thermoplasmatota	c__Poseidoniia
139553_S155_concoct_bins.tsv.217	Illumina	BR2July	BR2	Winter	p__Euryarchaeota (UID3)	d__Archaea;p__Thermoplasmatota;c__Poseidoniia;o__Poseidoniales;f__Poseidoniaceae;g__Poseidonia;s__	d__Archaea;p__Thermoplasmatota;c__Poseidoniia;o__Poseidoniales;f__Poseidoniaceae;g__Poseidonia;s__	148	188	125	85.33	0	0	Medium	1908912	2237094	1010	88	99	38522	34845	21692	19271	105271	105271	45.4	2.39	95.01	11	1601	20	168	0	0	0	0	d__Archaea	p__Thermoplasmatota	c__Poseidoniia	o__Poseidoniales	f__Poseidoniaceae	g__Poseidonia	s__	92.72	0.8	Neural Network (Specific Model)	d__Archaea	p__Thermoplasmatota	c__Poseidoniia
139554_S156_rosella_bins.tsv.064	Illumina	BAYAug	BAY	Winter	p__Euryarchaeota (UID3)	d__Archaea;p__Thermoplasmatota;c__Poseidoniia;o__Poseidoniales;f__Poseidoniaceae;g__Poseidonia;s__	d__Archaea;p__Thermoplasmatota;c__Poseidoniia;o__Poseidoniales;f__Poseidoniaceae;g__Poseidonia;s__	148	188	125	84.13	0	0	Medium	1890711	2247368	1430	33	50	66852	61648	57294	37785	214808	207812	60	1.15	94.25	11	1524	21	167	0	0	0	0	d__Archaea	p__Thermoplasmatota	c__Poseidoniia	o__Poseidoniales	f__Poseidoniaceae	g__Poseidonia	s__	88.68	0	Neural Network (Specific Model)	d__Archaea	p__Thermoplasmatota	c__Poseidoniia
139556_S158_metabat_bins_2.tsv.140	Illumina	BAYAug	BAY	Winter	p__Euryarchaeota (UID3)	d__Archaea;p__Thermoplasmatota;c__Poseidoniia;o__Poseidoniales;f__Poseidoniaceae;g__Poseidonia;s__	d__Archaea;p__Thermoplasmatota;c__Poseidoniia;o__Poseidoniales;f__Poseidoniaceae;g__Poseidonia;s__	148	188	125	83.33	0.53	0	Medium	1871039	2245337	1150	65	81	65425	54503	28785	23085	135333	115829	57.1	2.59	94.78	11	1586	23	163	2	0	0	0	d__Archaea	p__Thermoplasmatota	c__Poseidoniia	o__Poseidoniales	f__Poseidoniaceae	g__Poseidonia	s__	86.98	0.16	Neural Network (Specific Model)	d__Archaea	p__Thermoplasmatota	c__Poseidoniia
139556_S158_vamb_bins.tsv.012_sub	Illumina	BAYAug	BAY	Winter	p__Euryarchaeota (UID3)	d__Archaea;p__Thermoplasmatota;c__Poseidoniia;o__Poseidoniales;f__Poseidoniaceae;g__Poseidonia;s__	d__Archaea;p__Thermoplasmatota;c__Poseidoniia;o__Poseidoniales;f__Poseidoniaceae;g__Poseidonia;s__	148	188	125	76.78	0.4	100	Medium	1745058	2272803	1618	257	330	10474	7945	6790	5283	31408	30524	58.9	2.17	94.88	11	1622	45	142	1	0	0	0	d__Archaea	p__Thermoplasmatota	c__Poseidoniia	o__Poseidoniales	f__Poseidoniaceae	g__Poseidonia	s__	76.17	0.98	Neural Network (Specific Model)	d__Archaea	p__Thermoplasmatota	c__Poseidoniia
139557_S159_maxbin_bins.tsv.019_sub	Illumina	BR1Aug	BR1	Winter	p__Euryarchaeota (UID3)	d__Archaea;p__Thermoplasmatota;c__Poseidoniia;o__Poseidoniales;f__Poseidoniaceae;g__Poseidonia;s__	d__Archaea;p__Thermoplasmatota;c__Poseidoniia;o__Poseidoniales;f__Poseidoniaceae;g__Poseidonia;s__	148	188	125	53.1	0.86	0	Medium	1430574	2694113	3133	481	686	3188	2576	2974	2080	11403	11403	56.5	3.23	94.57	11	1579	87	99	2	0	0	0	d__Archaea	p__Thermoplasmatota	c__Poseidoniia	o__Poseidoniales	f__Poseidoniaceae	g__Poseidonia	s__	51.92	1.21	Gradient Boost (General Model)	d__Archaea	p__Thermoplasmatota	c__Poseidoniia
139566_S167_metabat_bins_2.tsv.145	Illumina	BAYOct	BAY	Spring	p__Euryarchaeota (UID3)	d__Archaea;p__Thermoplasmatota;c__Poseidoniia;o__Poseidoniales;f__Poseidoniaceae;g__Poseidonia;s__	d__Archaea;p__Thermoplasmatota;c__Poseidoniia;o__Poseidoniales;f__Poseidoniaceae;g__Poseidonia;s__	148	188	125	73.26	4	71.43	Medium	1748181	2386269	5300	146	199	23267	14722	11973	8758	74717	71416	59.2	1.54	93.09	11	1575	47	134	7	0	0	0	d__Archaea	p__Thermoplasmatota	c__Poseidoniia	o__Poseidoniales	f__Poseidoniaceae	g__Poseidonia	s__	90.77	1.99	Gradient Boost (General Model)	d__Archaea	p__Thermoplasmatota	c__Poseidoniia
139570_S171_metabat_bins_2.tsv.005	Illumina	BR2Oct	BR2	Spring	p__Euryarchaeota (UID3)	d__Archaea;p__Thermoplasmatota;c__Poseidoniia;o__Poseidoniales;f__Poseidoniaceae;g__Poseidonia;s__	d__Archaea;p__Thermoplasmatota;c__Poseidoniia;o__Poseidoniales;f__Poseidoniaceae;g__Poseidonia;s__Poseidonia sp023254355	148	188	125	81.47	0	0	Medium	1762585	2163477	6500	127	192	30776	14801	13878	9146	92229	59151	58.4	2.33	92.05	11	1569	26	162	0	0	0	0	d__Archaea	p__Thermoplasmatota	c__Poseidoniia	o__Poseidoniales	f__Poseidoniaceae	g__Poseidonia	s__	85.06	0.13	Neural Network (Specific Model)	d__Archaea	p__Thermoplasmatota	c__Poseidoniia
139573_S174_metabat_bins_2.tsv.179	Illumina	BAYDec	BAY	Summer	p__Euryarchaeota (UID3)	d__Archaea;p__Thermoplasmatota;c__Poseidoniia;o__Poseidoniales;f__Poseidoniaceae;g__Poseidonia;s__	d__Archaea;p__Thermoplasmatota;c__Poseidoniia;o__Poseidoniales;f__Poseidoniaceae;g__Poseidonia;s__	148	188	125	82.96	0.84	100	Medium	1884300	2271336	912	138	192	20502	17148	13654	9809	85323	85323	58.1	1.92	94.66	11	1666	27	159	2	0	0	0	d__Archaea	p__Thermoplasmatota	c__Poseidoniia	o__Poseidoniales	f__Poseidoniaceae	g__Poseidonia	s__	85.67	0.01	Neural Network (Specific Model)	d__Archaea	p__Thermoplasmatota	c__Poseidoniia
139574_S175_metabat_bins_sspec.tsv.140	Illumina	BAYDec	BAY	Summer	p__Euryarchaeota (UID3)	d__Archaea;p__Thermoplasmatota;c__Poseidoniia;o__Poseidoniales;f__Poseidoniaceae;g__Poseidonia;s__	d__Archaea;p__Thermoplasmatota;c__Poseidoniia;o__Poseidoniales;f__Poseidoniaceae;g__Poseidonia;s__	148	188	125	57.16	0	0	Medium	1367987	2393259	4257	394	645	3858	2716	3472	2114	16589	16589	45	2.21	93.51	11	1597	79	109	0	0	0	0	d__Archaea	p__Thermoplasmatota	c__Poseidoniia	o__Poseidoniales	f__Poseidoniaceae	g__Poseidonia	s__	69.18	1.1	Gradient Boost (General Model)	d__Archaea	p__Thermoplasmatota	c__Poseidoniia
139576_S177_concoct_bins.tsv.118	Illumina	BR1Dec	BR1	Summer	p__Euryarchaeota (UID3)	d__Archaea;p__Thermoplasmatota;c__Poseidoniia;o__Poseidoniales;f__Poseidoniaceae;g__Poseidonia;s__	d__Archaea;p__Thermoplasmatota;c__Poseidoniia;o__Poseidoniales;f__Poseidoniaceae;g__Poseidonia;s__	148	188	125	86.27	0	0	Medium	2064108	2392614	1189	134	180	37122	33105	15403	11460	116867	82280	45.1	3.34	94.68	11	1796	19	169	0	0	0	0	d__Archaea	p__Thermoplasmatota	c__Poseidoniia	o__Poseidoniales	f__Poseidoniaceae	g__Poseidonia	s__	90.78	0.25	Neural Network (Specific Model)	d__Archaea	p__Thermoplasmatota	c__Poseidoniia
139577_S178_maxbin_bins.tsv.038	Illumina	BR1Dec	BR1	Summer	p__Euryarchaeota (UID3)	d__Archaea;p__Thermoplasmatota;c__Poseidoniia;o__Poseidoniales;f__Poseidoniaceae;g__Poseidonia;s__	d__Archaea;p__Thermoplasmatota;c__Poseidoniia;o__Poseidoniales;f__Poseidoniaceae;g__Poseidonia;s__	148	188	125	82.34	0	0	Medium	1856300	2254433	2490	104	137	27036	22219	17849	13531	75379	75379	55.9	2	94.41	11	1624	27	161	0	0	0	0	d__Archaea	p__Thermoplasmatota	c__Poseidoniia	o__Poseidoniales	f__Poseidoniaceae	g__Poseidonia	s__	85.84	0.27	Neural Network (Specific Model)	d__Archaea	p__Thermoplasmatota	c__Poseidoniia
139581_S182_metabat_bins_sens.tsv.102	Illumina	BR2Dec	BR2	Summer	p__Euryarchaeota (UID3)	d__Archaea;p__Thermoplasmatota;c__Poseidoniia;o__Poseidoniales;f__Poseidoniaceae;g__Poseidonia;s__	d__Archaea;p__Thermoplasmatota;c__Poseidoniia;o__Poseidoniales;f__Poseidoniaceae;g__Poseidonia;s__	148	188	125	82.93	0	0	Medium	1885405	2273490	3040	92	126	39164	30022	20493	14939	127751	92126	54.2	2.11	93.97	11	1620	26	162	0	0	0	0	d__Archaea	p__Thermoplasmatota	c__Poseidoniia	o__Poseidoniales	f__Poseidoniaceae	g__Poseidonia	s__	85.19	0.37	Neural Network (Specific Model)	d__Archaea	p__Thermoplasmatota	c__Poseidoniia
139582_S183_metabat_bins_sens.tsv.113_sub	Illumina	BAYFeb21	BAY	Summer	p__Euryarchaeota (UID3)	d__Archaea;p__Thermoplasmatota;c__Poseidoniia;o__Poseidoniales;f__Poseidoniaceae;g__Poseidonia;s__	d__Archaea;p__Thermoplasmatota;c__Poseidoniia;o__Poseidoniales;f__Poseidoniaceae;g__Poseidonia;s__	148	188	125	76.2	6	45.45	Medium	1891000	2481627	1434	245	303	12250	10510	7718	6236	41420	41158	58.9	1.8	94.57	11	1762	39	138	11	0	0	0	d__Archaea	p__Thermoplasmatota	c__Poseidoniia	o__Poseidoniales	f__Poseidoniaceae	g__Poseidonia	s__	91.17	4.06	Gradient Boost (General Model)	d__Archaea	p__Thermoplasmatota	c__Poseidoniia
139583_S184_metabat_bins_2.tsv.135_sub	Illumina	BAYFeb21	BAY	Summer	p__Euryarchaeota (UID3)	d__Archaea;p__Thermoplasmatota;c__Poseidoniia;o__Poseidoniales;f__Poseidoniaceae;g__Poseidonia;s__	d__Archaea;p__Thermoplasmatota;c__Poseidoniia;o__Poseidoniales;f__Poseidoniaceae;g__Poseidonia;s__	148	188	125	79.14	4.4	16.67	Medium	1719047	2172159	2900	211	249	13739	10031	8147	6892	67721	44191	59	1.91	93.94	11	1612	30	152	6	0	0	0	d__Archaea	p__Thermoplasmatota	c__Poseidoniia	o__Poseidoniales	f__Poseidoniaceae	g__Poseidonia	s__	90.73	0.55	Gradient Boost (General Model)	d__Archaea	p__Thermoplasmatota	c__Poseidoniia
139584_S185_metabat_bins_2.tsv.040	Illumina	BAYFeb21	BAY	Summer	p__Euryarchaeota (UID3)	d__Archaea;p__Thermoplasmatota;c__Poseidoniia;o__Poseidoniales;f__Poseidoniaceae;g__Poseidonia;s__	d__Archaea;p__Thermoplasmatota;c__Poseidoniia;o__Poseidoniales;f__Poseidoniaceae;g__Poseidonia;s__	148	188	125	76.34	1.1	50	Medium	1735462	2273332	6431	181	248	17769	12288	9588	6971	65709	38108	59.1	1.89	92.49	11	1625	33	149	6	0	0	0	d__Archaea	p__Thermoplasmatota	c__Poseidoniia	o__Poseidoniales	f__Poseidoniaceae	g__Poseidonia	s__	79.98	3.4	Neural Network (Specific Model)	d__Archaea	p__Thermoplasmatota	c__Poseidoniia
139585_S186_metabat_bins_2.tsv.126	Illumina	BR1Feb21	BR1	Summer	p__Euryarchaeota (UID3)	d__Archaea;p__Thermoplasmatota;c__Poseidoniia;o__Poseidoniales;f__Poseidoniaceae;g__Poseidonia;s__	d__Archaea;p__Thermoplasmatota;c__Poseidoniia;o__Poseidoniales;f__Poseidoniaceae;g__Poseidonia;s__	148	188	125	75.69	0.21	60	Medium	1825782	2412184	3845	289	487	8882	5467	6317	3741	34829	31101	57.7	4.61	93.77	11	1793	46	137	5	0	0	0	d__Archaea	p__Thermoplasmatota	c__Poseidoniia	o__Poseidoniales	f__Poseidoniaceae	g__Poseidonia	s__	81.16	3.03	Gradient Boost (General Model)	d__Archaea	p__Thermoplasmatota	c__Poseidoniia
139585_S186_metabat_bins_sspec.tsv.121_sub	Illumina	BR1Feb21	BR1	Summer	p__Euryarchaeota (UID3)	d__Archaea;p__Thermoplasmatota;c__Poseidoniia;o__Poseidoniales;f__Poseidoniaceae;g__Poseidonia;s__	d__Archaea;p__Thermoplasmatota;c__Poseidoniia;o__Poseidoniales;f__Poseidoniaceae;g__Poseidonia;s__	148	188	125	78.77	0	0	Medium	1818802	2309003	980	190	217	14607	13455	9572	8377	56898	56898	56.7	1.89	95.14	11	1651	42	146	0	0	0	0	d__Archaea	p__Thermoplasmatota	c__Poseidoniia	o__Poseidoniales	f__Poseidoniaceae	g__Poseidonia	s__	82.65	0.94	Neural Network (Specific Model)	d__Archaea	p__Thermoplasmatota	c__Poseidoniia
139587_S188_metabat_bins_2.tsv.013	Illumina	BR1Feb21	BR1	Summer	p__Euryarchaeota (UID3)	d__Archaea;p__Thermoplasmatota;c__Poseidoniia;o__Poseidoniales;f__Poseidoniaceae;g__Poseidonia;s__	d__Archaea;p__Thermoplasmatota;c__Poseidoniia;o__Poseidoniales;f__Poseidoniaceae;g__Poseidonia;s__Poseidonia sp023254355	148	188	125	51.88	2.86	60	Medium	1279462	2466195	3326	392	560	3554	2828	3263	2278	12572	10846	58.6	2.04	94.24	11	1440	90	93	5	0	0	0	d__Archaea	p__Thermoplasmatota	c__Poseidoniia	o__Poseidoniales	f__Poseidoniaceae	g__Poseidonia	s__	47.09	0.02	Gradient Boost (General Model)	d__Archaea	p__Thermoplasmatota	c__Poseidoniia
SD3107_S37.maxbin.072	Illumina	BAYFeb	BAY	Summer	p__Euryarchaeota (UID3)	d__Archaea;p__Thermoplasmatota;c__Poseidoniia;o__Poseidoniales;f__Poseidoniaceae;g__Poseidonia;s__	d__Archaea;p__Thermoplasmatota;c__Poseidoniia;o__Poseidoniales;f__Poseidoniaceae;g__Poseidonia;s__	148	188	125	76.08	8.8	46.15	Medium	1667447	2191702	1480	341	356	6450	6334	4889	4679	22767	22767	58.6	1.69	94.99	11	1628	48	127	13	0	0	0	d__Archaea	p__Thermoplasmatota	c__Poseidoniia	o__Poseidoniales	f__Poseidoniaceae	g__Poseidonia	s__	82.22	7.26	Gradient Boost (General Model)	d__Archaea	p__Thermoplasmatota	c__Poseidoniia
SD3109_S39.concoct.084	Illumina	BR1Feb	BR1	Summer	p__Euryarchaeota (UID3)	d__Archaea;p__Thermoplasmatota;c__Poseidoniia;o__Poseidoniales;f__Poseidoniaceae;g__Poseidonia;s__	d__Archaea;p__Thermoplasmatota;c__Poseidoniia;o__Poseidoniales;f__Poseidoniaceae;g__Poseidonia;s__	148	188	125	85.73	0	0	Medium	2042115	2382031	5112	63	74	60624	48063	32414	27527	165640	99845	44.9	2.57	94.62	11	1681	19	169	0	0	0	0	d__Archaea	p__Thermoplasmatota	c__Poseidoniia	o__Poseidoniales	f__Poseidoniaceae	g__Poseidonia	s__	95.12	0.47	Neural Network (Specific Model)	d__Archaea	p__Thermoplasmatota	c__Poseidoniia
SD4486_NP_concoct_bins.tsv.099_sub	Nanopore	BAYAug	BAY	Winter	p__Euryarchaeota (UID3)	d__Archaea;p__Thermoplasmatota;c__Poseidoniia;o__Poseidoniales;f__Poseidoniaceae;g__Poseidonia;s__	d__Archaea;p__Thermoplasmatota;c__Poseidoniia;o__Poseidoniales;f__Poseidoniaceae;g__Poseidonia;s__	148	188	125	78.8	0.8	100	Medium	2008755	2549181	6	14	14	328850	328850	143482	143482	503991	503985	58.1	1.96	91.63	11	1907	33	154	1	0	0	0	d__Archaea	p__Thermoplasmatota	c__Poseidoniia	o__Poseidoniales	f__Poseidoniaceae	g__Poseidonia	s__	74.31	1.23	Neural Network (Specific Model)	d__Archaea	p__Thermoplasmatota	c__Poseidoniia
SD4487_NP_metabat_bins_2.tsv.400_sub	Nanopore	BR1Aug	BR1	Winter	p__Euryarchaeota (UID3)	d__Archaea;p__Thermoplasmatota;c__Poseidoniia;o__Poseidoniales;f__Poseidoniaceae;g__Poseidonia;s__	d__Archaea;p__Thermoplasmatota;c__Poseidoniia;o__Poseidoniales;f__Poseidoniaceae;g__Poseidonia;s__	148	188	125	71.04	5.2	60	Medium	1943833	2736251	0	26	26	159594	159594	74762	74762	382933	382933	58.1	2.33	90.65	11	2148	50	132	4	2	0	0	d__Archaea	p__Thermoplasmatota	c__Poseidoniia	o__Poseidoniales	f__Poseidoniaceae	g__Poseidonia	s__	76.67	1.57	Gradient Boost (General Model)	d__Archaea	p__Thermoplasmatota	c__Poseidoniia
SD4487_NP_metabat_bins_2.tsv.529	Nanopore	BR1Aug	BR1	Winter	p__Euryarchaeota (UID3)	d__Archaea;p__Thermoplasmatota;c__Poseidoniia;o__Poseidoniales;f__Poseidoniaceae;g__Poseidonia;s__	d__Archaea;p__Thermoplasmatota;c__Poseidoniia;o__Poseidoniales;f__Poseidoniaceae;g__Poseidonia;s__	148	188	125	72.93	4.8	70	Medium	1830475	2509907	0	11	11	923767	923767	166406	166406	923767	923767	56.7	0.87	92.87	11	1758	40	138	10	0	0	0	d__Archaea	p__Thermoplasmatota	c__Poseidoniia	o__Poseidoniales	f__Poseidoniaceae	g__Poseidonia	s__	86.26	3.24	Gradient Boost (General Model)	d__Archaea	p__Thermoplasmatota	c__Poseidoniia
SD9009_S3_metabat_bins_sens.tsv.025	Illumina	BR1OctLT	BR1	Spring	p__Euryarchaeota (UID3)	d__Archaea;p__Thermoplasmatota;c__Poseidoniia;o__Poseidoniales;f__Poseidoniaceae;g__Poseidonia;s__	d__Archaea;p__Thermoplasmatota;c__Poseidoniia;o__Poseidoniales;f__Poseidoniaceae;g__Poseidonia;s__	148	188	125	85.73	0	0	Medium	1875295	2187443	4600	44	90	93680	39779	42620	20785	247541	95904	44.8	1.56	92.84	11	1568	19	169	0	0	0	0	d__Archaea	p__Thermoplasmatota	c__Poseidoniia	o__Poseidoniales	f__Poseidoniaceae	g__Poseidonia	s__	93.1	0.37	Neural Network (Specific Model)	d__Archaea	p__Thermoplasmatota	c__Poseidoniia
SD9010_S4_metabat_bins_sens.tsv.079	Illumina	BR2OctLT	BR2	Spring	p__Euryarchaeota (UID3)	d__Archaea;p__Thermoplasmatota;c__Poseidoniia;o__Poseidoniales;f__Poseidoniaceae;g__Poseidonia;s__	d__Archaea;p__Thermoplasmatota;c__Poseidoniia;o__Poseidoniales;f__Poseidoniaceae;g__Poseidonia;s__	148	188	125	84.27	0	0	Medium	1967264	2334477	1700	36	53	153669	98560	54646	37086	461206	298707	56.3	2.12	94.17	11	1633	23	165	0	0	0	0	d__Archaea	p__Thermoplasmatota	c__Poseidoniia	o__Poseidoniales	f__Poseidoniaceae	g__Poseidonia	s__	91.11	0.3	Neural Network (Specific Model)	d__Archaea	p__Thermoplasmatota	c__Poseidoniia
139574_S175_concoct_bins.tsv.046	Illumina	BAYDec	BAY	Summer	p__Euryarchaeota (UID3)	d__Archaea;p__Thermoplasmatota;c__Poseidoniia;o__Poseidoniales;f__Thalassarchaeaceae;g__MGIIb-N1;s__MGIIb-N1 sp002505695	d__Archaea;p__Thermoplasmatota;c__Poseidoniia;o__Poseidoniales;f__Thalassarchaeaceae;g__MGIIb-N1;s__MGIIb-N1 sp002505695	148	188	125	56.78	0.84	0	Medium	968506	1705717	2864	289	470	3790	2706	3351	2054	14060	14060	49.9	3.45	94.26	11	1159	80	106	2	0	0	0	d__Archaea	p__Thermoplasmatota	c__Poseidoniia	o__Poseidoniales	f__Thalassarchaeaceae	g__MGIIb-N1	s__MGIIb-N1 sp002505695	52.6	0.24	Neural Network (Specific Model)	d__Archaea	p__Thermoplasmatota	c__Poseidoniia
139542_COM_maxbin_bins.tsv.008	Illumina	BR2May	BR2	Autumn	p__Euryarchaeota (UID3)	d__Archaea;p__Thermoplasmatota;c__Poseidoniia;o__Poseidoniales;f__Thalassarchaeaceae;g__MGIIb-N1;s__MGIIb-N1 sp011523055	d__Archaea;p__Thermoplasmatota;c__Poseidoniia;o__Poseidoniales;f__Thalassarchaeaceae;g__MGIIb-N1;s__MGIIb-N1 sp011523055	148	188	125	83.2	0	0	Medium	1445438	1737305	2300	29	52	130746	75400	49842	27752	201593	138801	52.7	6.14	93.76	11	1301	24	164	0	0	0	0	d__Archaea	p__Thermoplasmatota	c__Poseidoniia	o__Poseidoniales	f__Thalassarchaeaceae	g__MGIIb-N1	s__MGIIb-N1 sp011523055	95.02	0.19	Gradient Boost (General Model)	d__Archaea	p__Thermoplasmatota	c__Poseidoniia
139574_S175_maxbin_bins.tsv.004	Illumina	BAYDec	BAY	Summer	p__Euryarchaeota (UID3)	d__Archaea;p__Thermoplasmatota;c__Poseidoniia;o__Poseidoniales;f__Thalassarchaeaceae;g__MGIIb-N1;s__MGIIb-N1 sp011523055	d__Archaea;p__Thermoplasmatota;c__Poseidoniia;o__Poseidoniales;f__Thalassarchaeaceae;g__MGIIb-N1;s__MGIIb-N1 sp011523055	148	188	125	79.6	1.6	100	Medium	1494997	1878137	3500	59	94	72232	40536	25338	15866	185143	123203	52.6	5.6	93.02	11	1341	29	157	2	0	0	0	d__Archaea	p__Thermoplasmatota	c__Poseidoniia	o__Poseidoniales	f__Thalassarchaeaceae	g__MGIIb-N1	s__MGIIb-N1 sp011523055	91.86	2.22	Gradient Boost (General Model)	d__Archaea	p__Thermoplasmatota	c__Poseidoniia
139541_S25_maxbin_bins.tsv.116	Illumina	BR1May	BR1	Autumn	p__Euryarchaeota (UID3)	d__Archaea;p__Thermoplasmatota;c__Poseidoniia;o__Poseidoniales;f__Thalassarchaeaceae;g__MGIIb-O1;s__	d__Archaea;p__Thermoplasmatota;c__Poseidoniia;o__Poseidoniales;f__Thalassarchaeaceae;g__MGIIb-O1;s__MGIIb-O1 sp023268715	148	188	125	81.16	0.04	0	Medium	1581680	1948842	1000	152	162	19863	18559	10405	9757	93312	93312	45.7	2.72	93.98	11	1512	28	159	1	0	0	0	d__Archaea	p__Thermoplasmatota	c__Poseidoniia	o__Poseidoniales	f__Thalassarchaeaceae	g__MGIIb-O1	s__	87.85	1.04	Gradient Boost (General Model)	d__Archaea	p__Thermoplasmatota	c__Poseidoniia
139543_S12_metabat_bins_2.tsv.018_sub	Illumina	BR2May	BR2	Autumn	p__Euryarchaeota (UID3)	d__Archaea;p__Thermoplasmatota;c__Poseidoniia;o__Poseidoniales;f__Thalassarchaeaceae;g__MGIIb-O1;s__	d__Archaea;p__Thermoplasmatota;c__Poseidoniia;o__Poseidoniales;f__Thalassarchaeaceae;g__MGIIb-O1;s__	148	188	125	50.46	7.81	54.17	Medium	1155289	2289514	4311	448	679	2483	2092	2578	1695	40740	40740	45.8	4.44	92.24	11	1599	87	81	18	2	0	0	d__Archaea	p__Thermoplasmatota	c__Poseidoniia	o__Poseidoniales	f__Thalassarchaeaceae	g__MGIIb-O1	s__	50.04	2.49	Gradient Boost (General Model)	d__Archaea	p__Thermoplasmatota	c__Poseidoniia
139536_S27_concoct_bins.tsv.094	Illumina	BAYMay	BAY	Autumn	p__Euryarchaeota (UID3)	d__Archaea;p__Thermoplasmatota;c__Poseidoniia;o__Poseidoniales;f__Thalassarchaeaceae;g__MGIIb-O1;s__MGIIb-O1 sp002685415	d__Archaea;p__Thermoplasmatota;c__Poseidoniia;o__Poseidoniales;f__Thalassarchaeaceae;g__MGIIb-O1;s__MGIIb-O1 sp002685415	148	188	125	75.47	0.06	100	Medium	1319822	1748803	1575	277	382	6077	4657	4764	3450	33172	29175	45.3	1.96	94.32	11	1397	37	150	1	0	0	0	d__Archaea	p__Thermoplasmatota	c__Poseidoniia	o__Poseidoniales	f__Thalassarchaeaceae	g__MGIIb-O1	s__MGIIb-O1 sp002685415	81.59	0.24	Gradient Boost (General Model)	d__Archaea	p__Thermoplasmatota	c__Poseidoniia
139537_S33_concoct_bins.tsv.117_sub	Illumina	BAYMay	BAY	Autumn	p__Euryarchaeota (UID3)	d__Archaea;p__Thermoplasmatota;c__Poseidoniia;o__Poseidoniales;f__Thalassarchaeaceae;g__MGIIb-O1;s__MGIIb-O1 sp002685415	d__Archaea;p__Thermoplasmatota;c__Poseidoniia;o__Poseidoniales;f__Thalassarchaeaceae;g__MGIIb-O1;s__MGIIb-O1 sp002685415	148	188	125	78.93	0.8	100	Medium	1409562	1785838	1382	190	261	11073	8488	7418	5395	57519	52993	45.3	2.02	94.07	11	1388	30	157	1	0	0	0	d__Archaea	p__Thermoplasmatota	c__Poseidoniia	o__Poseidoniales	f__Thalassarchaeaceae	g__MGIIb-O1	s__MGIIb-O1 sp002685415	84.16	0.55	Gradient Boost (General Model)	d__Archaea	p__Thermoplasmatota	c__Poseidoniia
139538_S35_concoct_bins.tsv.046	Illumina	BAYMay	BAY	Autumn	p__Euryarchaeota (UID3)	d__Archaea;p__Thermoplasmatota;c__Poseidoniia;o__Poseidoniales;f__Thalassarchaeaceae;g__MGIIb-O1;s__MGIIb-O1 sp002685415	d__Archaea;p__Thermoplasmatota;c__Poseidoniia;o__Poseidoniales;f__Thalassarchaeaceae;g__MGIIb-O1;s__MGIIb-O1 sp002685415	148	188	125	70.77	0.8	100	Medium	1388153	1961499	2461	238	366	7635	5442	5832	3786	33733	20570	45.2	1.95	93.47	11	1450	46	141	1	0	0	0	d__Archaea	p__Thermoplasmatota	c__Poseidoniia	o__Poseidoniales	f__Thalassarchaeaceae	g__MGIIb-O1	s__MGIIb-O1 sp002685415	78.59	2	Gradient Boost (General Model)	d__Archaea	p__Thermoplasmatota	c__Poseidoniia
139542_COM_maxbin_bins.tsv.090	Illumina	BR2May	BR2	Autumn	p__Euryarchaeota (UID3)	d__Archaea;p__Thermoplasmatota;c__Poseidoniia;o__Poseidoniales;f__Thalassarchaeaceae;g__MGIIb-O1;s__MGIIb-O1 sp002685415	d__Archaea;p__Thermoplasmatota;c__Poseidoniia;o__Poseidoniales;f__Thalassarchaeaceae;g__MGIIb-O1;s__MGIIb-O1 sp002685415	148	188	125	76.93	0	0	Medium	1820292	2366167	500	141	146	27308	26250	12909	12464	187414	187414	43.4	3.31	94.55	11	1775	38	150	0	0	0	0	d__Archaea	p__Thermoplasmatota	c__Poseidoniia	o__Poseidoniales	f__Thalassarchaeaceae	g__MGIIb-O1	s__MGIIb-O1 sp002685415	86.74	1.7	Gradient Boost (General Model)	d__Archaea	p__Thermoplasmatota	c__Poseidoniia
139536_S27_maxbin_bins.tsv.046	Illumina	BAYMay	BAY	Autumn	p__Euryarchaeota (UID3)	d__Archaea;p__Thermoplasmatota;c__Poseidoniia;o__Poseidoniales;f__Thalassarchaeaceae;g__MGIIb-O2;s__MGIIb-O2 sp002686525	d__Archaea;p__Thermoplasmatota;c__Poseidoniia;o__Poseidoniales;f__Thalassarchaeaceae;g__MGIIb-O2;s__MGIIb-O2 sp002686525	148	188	125	86.8	0	0	Medium	1501812	1730198	2220	61	85	76174	45275	24619	17642	138518	97842	38.1	1.96	92.89	11	1350	19	169	0	0	0	0	d__Archaea	p__Thermoplasmatota	c__Poseidoniia	o__Poseidoniales	f__Thalassarchaeaceae	g__MGIIb-O2	s__MGIIb-O2 sp002686525	86.42	0.3	Neural Network (Specific Model)	d__Archaea	p__Thermoplasmatota	c__Poseidoniia
139548_S150_vamb_bins.tsv.018	Illumina	BR1July	BR1	Winter	p__Euryarchaeota (UID3)	d__Archaea;p__Thermoplasmatota;c__Poseidoniia;o__Poseidoniales;f__Thalassarchaeaceae;g__MGIIb-O2;s__MGIIb-O2 sp002686525	d__Archaea;p__Thermoplasmatota;c__Poseidoniia;o__Poseidoniales;f__Thalassarchaeaceae;g__MGIIb-O2;s__MGIIb-O2 sp002686525	148	188	125	75.67	0.16	0	Medium	1321365	1746220	2527	191	324	10212	6089	6918	4070	47253	30749	38	1.58	94.24	11	1384	38	149	1	0	0	0	d__Archaea	p__Thermoplasmatota	c__Poseidoniia	o__Poseidoniales	f__Thalassarchaeaceae	g__MGIIb-O2	s__MGIIb-O2 sp002686525	78.78	1.08	Gradient Boost (General Model)	d__Archaea	p__Thermoplasmatota	c__Poseidoniia
SD4486_NP_metabat_bins_2.tsv.584	Nanopore	BAYAug	BAY	Winter	p__Euryarchaeota (UID3)	d__Archaea;p__Thermoplasmatota;c__Poseidoniia;o__Poseidoniales;f__Thalassarchaeaceae;g__MGIIb-O2;s__MGIIb-O2 sp002686525	d__Archaea;p__Thermoplasmatota;c__Poseidoniia;o__Poseidoniales;f__Thalassarchaeaceae;g__MGIIb-O2;s__MGIIb-O2 sp002686525	148	188	125	85.2	0	0	Medium	1530241	1796058	0	2	2	1123770	1123770	765120	765120	1123770	1123770	38	0.03	93.92	11	1427	22	166	0	0	0	0	d__Archaea	p__Thermoplasmatota	c__Poseidoniia	o__Poseidoniales	f__Thalassarchaeaceae	g__MGIIb-O2	s__MGIIb-O2 sp002686525	91.81	1.29	Gradient Boost (General Model)	d__Archaea	p__Thermoplasmatota	c__Poseidoniia
139538_S35_maxbin_bins.tsv.030_sub	Illumina	BAYMay	BAY	Autumn	p__Euryarchaeota (UID3)	d__Archaea;p__Thermoplasmatota;c__Poseidoniia;o__Poseidoniales;f__Thalassarchaeaceae;g__MGIIb-O3;s__MGIIb-O3 sp001628485	d__Archaea;p__Thermoplasmatota;c__Poseidoniia;o__Poseidoniales;f__Thalassarchaeaceae;g__MGIIb-O3;s__MGIIb-O3 sp001628485	148	188	125	85.6	0	0	Medium	1590706	1858301	2600	82	108	71046	59097	19398	14704	222763	176977	51.5	5.18	92.9	11	1475	21	167	0	0	0	0	d__Archaea	p__Thermoplasmatota	c__Poseidoniia	o__Poseidoniales	f__Thalassarchaeaceae	g__MGIIb-O3	s__MGIIb-O3 sp001628485	94.48	0.64	Gradient Boost (General Model)	d__Archaea	p__Thermoplasmatota	c__Poseidoniia
SD3109_NP_metabat_bins_2.tsv.357	Nanopore	BR1Feb	BR1	Summer	k__Archaea (UID2)	d__Archaea;p__Thermoproteota;c__Nitrososphaeria;o__Nitrososphaerales;f__Nitrosopumilaceae;g__Nitrosopumilus;s__Nitrosopumilus sp003702465	d__Archaea;p__Thermoproteota;c__Nitrososphaeria;o__Nitrososphaerales;f__Nitrosopumilaceae;g__Nitrosopumilus;s__Nitrosopumilus sp003702465	207	145	103	98.54	0	0	High	1270422	1289245	0	4	4	352342	352342	317605	317605	579574	579574	30.9	1.22	91.4	11	1627	2	143	0	0	0	0	d__Archaea	p__Thermoproteota	c__Nitrososphaeria	o__Nitrososphaerales	f__Nitrosopumilaceae	g__Nitrosopumilus	s__Nitrosopumilus sp003702465	96.33	0.36	Neural Network (Specific Model)	d__Archaea	p__Thermoproteota	c__Nitrososphaeria
SD4487_NP_metabat_bins_2.tsv.001	Nanopore	BR1Aug	BR1	Winter	k__Archaea (UID2)	d__Archaea;p__Thermoproteota;c__Nitrososphaeria;o__Nitrososphaerales;f__Nitrosopumilaceae;g__Nitrosopumilus;s__Nitrosopumilus sp003702465	d__Archaea;p__Thermoproteota;c__Nitrososphaeria;o__Nitrososphaerales;f__Nitrosopumilaceae;g__Nitrosopumilus;s__Nitrosopumilus sp003702465	207	145	103	83.35	0.97	0	Medium	1324613	1589218	5	2	2	731053	731048	662306	662304	731053	731048	30.7	0.07	83.16	11	2660	23	121	1	0	0	0	d__Archaea	p__Thermoproteota	c__Nitrososphaeria	o__Nitrososphaerales	f__Nitrosopumilaceae	g__Nitrosopumilus	s__Nitrosopumilus sp003702465	59.75	0.42	Neural Network (Specific Model)	d__Archaea	p__Thermoproteota	c__Nitrososphaeria
139544_COM_metabat_bins_sens.tsv.107	Illumina	BR2May	BR2	Autumn	k__Archaea (UID2)	d__Archaea;p__Thermoproteota;c__Nitrososphaeria;o__Nitrososphaerales;f__Nitrosopumilaceae;g__Nitrosopumilus;s__Nitrosopumilus sp003702495	d__Archaea;p__Thermoproteota;c__Nitrososphaeria;o__Nitrososphaerales;f__Nitrosopumilaceae;g__Nitrosopumilus;s__Nitrosopumilus sp003702495	207	145	103	93.2	0	0	High	1293545	1387924	1400	91	105	21410	20367	14214	12306	88024	88024	34.4	1.82	91.3	11	1673	8	137	0	0	0	0	d__Archaea	p__Thermoproteota	c__Nitrososphaeria	o__Nitrososphaerales	f__Nitrosopumilaceae	g__Nitrosopumilus	s__Nitrosopumilus sp003702495	93.33	0.54	Neural Network (Specific Model)	d__Archaea	p__Thermoproteota	c__Nitrososphaeria
139548_S150_maxbin_bins.tsv.144_sub	Illumina	BR1July	BR1	Winter	k__Archaea (UID2)	d__Archaea;p__Thermoproteota;c__Nitrososphaeria;o__Nitrososphaerales;f__Nitrosopumilaceae;g__Nitrosopumilus;s__Nitrosopumilus sp003702495	d__Archaea;p__Thermoproteota;c__Nitrososphaeria;o__Nitrososphaerales;f__Nitrosopumilaceae;g__Nitrosopumilus;s__Nitrosopumilus sp003702495	207	145	103	66.78	1.94	33.33	Medium	1589608	2380365	5246	572	877	2880	2276	2779	1806	12348	12348	34.5	3.02	91.35	11	2414	50	92	3	0	0	0	d__Archaea	p__Thermoproteota	c__Nitrososphaeria	o__Nitrososphaerales	f__Nitrosopumilaceae	g__Nitrosopumilus	s__Nitrosopumilus sp003702495	67.84	1.13	Neural Network (Specific Model)	d__Archaea	p__Thermoproteota	c__Nitrososphaeria
139551_S153_concoct_bins.tsv.121_sub	Illumina	BR2July	BR2	Winter	k__Archaea (UID2)	d__Archaea;p__Thermoproteota;c__Nitrososphaeria;o__Nitrososphaerales;f__Nitrosopumilaceae;g__Nitrosopumilus;s__Nitrosopumilus sp003702495	d__Archaea;p__Thermoproteota;c__Nitrososphaeria;o__Nitrososphaerales;f__Nitrosopumilaceae;g__Nitrosopumilus;s__Nitrosopumilus sp003702495	207	145	103	54.97	0	0	Medium	837151	1522923	1364	296	401	2921	2467	2828	2084	12559	10026	34.4	2.12	91.41	11	1321	66	79	0	0	0	0	d__Archaea	p__Thermoproteota	c__Nitrososphaeria	o__Nitrososphaerales	f__Nitrosopumilaceae	g__Nitrosopumilus	s__Nitrosopumilus sp003702495	49.5	0.31	Neural Network (Specific Model)	d__Archaea	p__Thermoproteota	c__Nitrososphaeria
139568_S169_concoct_bins.tsv.081_sub	Illumina	BR1Oct	BR1	Spring	k__Archaea (UID2)	d__Archaea;p__Thermoproteota;c__Nitrososphaeria;o__Nitrososphaerales;f__Nitrosopumilaceae;g__Nitrosopumilus;s__Nitrosopumilus sp003702495	d__Archaea;p__Thermoproteota;c__Nitrososphaeria;o__Nitrososphaerales;f__Nitrosopumilaceae;g__Nitrosopumilus;s__Nitrosopumilus sp003702495	207	145	103	78.08	0.97	100	Medium	1055323	1351592	2152	289	428	4159	3097	3651	2460	23907	23708	34.4	1.97	91.03	11	1591	26	118	1	0	0	0	d__Archaea	p__Thermoproteota	c__Nitrososphaeria	o__Nitrososphaerales	f__Nitrosopumilaceae	g__Nitrosopumilus	s__Nitrosopumilus sp003702495	65.91	0.6	Neural Network (Specific Model)	d__Archaea	p__Thermoproteota	c__Nitrososphaeria
139579_S180_metabat_bins_sspec.tsv.151_sub	Illumina	BR2Dec	BR2	Summer	k__Archaea (UID2)	d__Archaea;p__Thermoproteota;c__Nitrososphaeria;o__Nitrososphaerales;f__Nitrosopumilaceae;g__Nitrosopumilus;s__Nitrosopumilus sp003702495	d__Archaea;p__Thermoproteota;c__Nitrososphaeria;o__Nitrososphaerales;f__Nitrosopumilaceae;g__Nitrosopumilus;s__Nitrosopumilus sp003702495	207	145	103	79.94	3.88	75	Medium	1250072	1563763	2627	295	349	5183	4561	4237	3574	19525	19525	34.2	1.96	89.93	11	1756	24	117	4	0	0	0	d__Archaea	p__Thermoproteota	c__Nitrososphaeria	o__Nitrososphaerales	f__Nitrosopumilaceae	g__Nitrosopumilus	s__Nitrosopumilus sp003702495	76.86	2.2	Neural Network (Specific Model)	d__Archaea	p__Thermoproteota	c__Nitrososphaeria
139580_S181_metabat_bins_2.tsv.151_sub	Illumina	BR2Dec	BR2	Summer	k__Archaea (UID2)	d__Archaea;p__Thermoproteota;c__Nitrososphaeria;o__Nitrososphaerales;f__Nitrosopumilaceae;g__Nitrosopumilus;s__Nitrosopumilus sp003702495	d__Archaea;p__Thermoproteota;c__Nitrososphaeria;o__Nitrososphaerales;f__Nitrosopumilaceae;g__Nitrosopumilus;s__Nitrosopumilus sp003702495	207	145	103	81.31	2.35	83.33	Medium	1190947	1464699	2806	302	359	4688	4065	3943	3309	25896	25896	34.9	2.77	90.27	11	1701	23	116	6	0	0	0	d__Archaea	p__Thermoproteota	c__Nitrososphaeria	o__Nitrososphaerales	f__Nitrosopumilaceae	g__Nitrosopumilus	s__Nitrosopumilus sp003702495	73.12	1.07	Neural Network (Specific Model)	d__Archaea	p__Thermoproteota	c__Nitrososphaeria
139581_S182_concoct_bins.tsv.048_sub	Illumina	BR2Dec	BR2	Summer	k__Archaea (UID2)	d__Archaea;p__Thermoproteota;c__Nitrososphaeria;o__Nitrososphaerales;f__Nitrosopumilaceae;g__Nitrosopumilus;s__Nitrosopumilus sp003702495	d__Archaea;p__Thermoproteota;c__Nitrososphaeria;o__Nitrososphaerales;f__Nitrosopumilaceae;g__Nitrosopumilus;s__Nitrosopumilus sp003702495	207	145	103	71.52	5.83	62.5	Medium	1130219	1580284	2221	326	417	4004	3487	3466	2705	16085	13454	34.4	2.06	90.78	11	1675	42	97	5	1	0	0	d__Archaea	p__Thermoproteota	c__Nitrososphaeria	o__Nitrososphaerales	f__Nitrosopumilaceae	g__Nitrosopumilus	s__Nitrosopumilus sp003702495	72.16	3.31	Neural Network (Specific Model)	d__Archaea	p__Thermoproteota	c__Nitrososphaeria
139550_S152_metabat_bins_sspec.tsv.002	Illumina	BR1July	BR1	Winter	k__Archaea (UID2)	d__Archaea;p__Thermoproteota;c__Nitrososphaeria;o__Nitrososphaerales;f__Nitrosopumilaceae;g__Nitrosopumilus;s__Nitrosopumilus sp008080815	d__Archaea;p__Thermoproteota;c__Nitrososphaeria;o__Nitrososphaerales;f__Nitrosopumilaceae;g__Nitrosopumilus;s__Nitrosopumilus sp008080815	207	145	103	84.71	3.96	20	Medium	1152330	1360323	1081	207	268	7673	6305	5566	4295	29946	29946	32.4	2.14	92.47	11	1615	19	121	5	0	0	0	d__Archaea	p__Thermoproteota	c__Nitrososphaeria	o__Nitrososphaerales	f__Nitrosopumilaceae	g__Nitrosopumilus	s__Nitrosopumilus sp008080815	81.62	0.85	Neural Network (Specific Model)	d__Archaea	p__Thermoproteota	c__Nitrososphaeria
139563_S164_maxbin_bins.tsv.144	Illumina	BR2Aug	BR2	Winter	k__Archaea (UID2)	d__Archaea;p__Thermoproteota;c__Nitrososphaeria;o__Nitrososphaerales;f__Nitrosopumilaceae;g__Nitrosopumilus;s__Nitrosopumilus sp008080815	d__Archaea;p__Thermoproteota;c__Nitrososphaeria;o__Nitrososphaerales;f__Nitrosopumilaceae;g__Nitrosopumilus;s__Nitrosopumilus sp008080815	207	145	103	92.72	0.97	0	High	1297295	1399153	1600	93	109	27692	27012	13949	11887	96131	80377	35	6.47	91.73	11	1665	8	136	1	0	0	0	d__Archaea	p__Thermoproteota	c__Nitrososphaeria	o__Nitrososphaerales	f__Nitrosopumilaceae	g__Nitrosopumilus	s__Nitrosopumilus sp008080815	95.42	0.26	Neural Network (Specific Model)	d__Archaea	p__Thermoproteota	c__Nitrososphaeria
SD3114_S44.metabat_sens.033_sub	Illumina	BR2Feb	BR2	Summer	k__Bacteria (UID3187)	d__Bacteria;p__Acidobacteriota;c__Vicinamibacteria;o__Vicinamibacterales;f__UBA2999;g__12-FULL-67-14b;s__	d__Bacteria;p__Acidobacteriota;c__Vicinamibacteria;o__Vicinamibacterales;f__UBA2999;g__12-FULL-67-14b;s__	2258	188	117	97.44	7.12	44.44	Medium	4258901	4370793	1176	224	298	28854	24087	19012	14287	208904	116614	64.4	1.02	94.22	11	4071	3	176	9	0	0	0	d__Bacteria	p__Acidobacteriota	c__Vicinamibacteria	o__Vicinamibacterales	f__UBA2999	g__12-FULL-67-14b	s__	100	2.65	Gradient Boost (General Model)	d__Bacteria	p__Acidobacteriota	c__Vicinamibacteria
SD3112_S42.concoct.084	Illumina	BR2Feb	BR2	Summer	k__Bacteria (UID3187)	d__Bacteria;p__Acidobacteriota;c__Vicinamibacteria;o__Vicinamibacterales;f__UBA2999;g__VFZH01;s__	d__Bacteria;p__Acidobacteriota;c__Vicinamibacteria;o__Vicinamibacterales;f__UBA2999;g__JAKFYA01;s__	2258	188	117	64.92	2.64	25	Medium	2441688	3761072	1600	688	848	4009	3553	3548	2877	24112	24112	70.5	2.04	94.23	11	2825	63	121	4	0	0	0	d__Bacteria	p__Acidobacteriota	c__Vicinamibacteria	o__Vicinamibacterales	f__UBA2999	g__VFZH01	s__	67.94	1.2	Gradient Boost (General Model)	d__Bacteria	p__Acidobacteriota	c__Vicinamibacteria
SD3114_S44.metabat_2.078_sub	Illumina	BR2Feb	BR2	Summer	k__Bacteria (UID3187)	d__Bacteria;p__Acidobacteriota;c__Vicinamibacteria;o__Vicinamibacterales;f__UBA2999;g__VFZH01;s__	d__Bacteria;p__Acidobacteriota;c__Vicinamibacteria;o__Vicinamibacterales;f__UBA2999;g__VFZH01;s__	2258	188	117	69.85	3.4	0	Medium	2604980	3729392	1940	665	859	4585	3822	3917	3030	29493	23532	70.3	2.23	93.14	11	2962	58	119	11	0	0	0	d__Bacteria	p__Acidobacteriota	c__Vicinamibacteria	o__Vicinamibacterales	f__UBA2999	g__VFZH01	s__	68.37	5.13	Gradient Boost (General Model)	d__Bacteria	p__Acidobacteriota	c__Vicinamibacteria
139538_S35_concoct_bins.tsv.074	Illumina	BAYMay	BAY	Autumn	k__Bacteria (UID1453)	d__Bacteria;p__Actinobacteriota;c__Acidimicrobiia;o__Acidimicrobiales;f__Ilumatobacteraceae;g__Casp-actino5;s__	d__Bacteria;p__Actinomycetota;c__Acidimicrobiia;o__Acidimicrobiales;f__Ilumatobacteraceae;g__Casp-actino5;s__	901	171	117	69.76	0.85	0	Medium	1519273	2177857	4933	436	718	3994	2859	3484	2109	16745	12798	57.5	1.26	93.48	11	1969	47	123	1	0	0	0	d__Bacteria	p__Actinobacteriota	c__Acidimicrobiia	o__Acidimicrobiales	f__Ilumatobacteraceae	g__Casp-actino5	s__	70.13	0.77	Gradient Boost (General Model)	d__Bacteria	p__Actinobacteriota	c__Acidimicrobiia
139541_S25_metabat_bins_sspec.tsv.109	Illumina	BR1May	BR1	Autumn	k__Bacteria (UID1453)	d__Bacteria;p__Actinobacteriota;c__Acidimicrobiia;o__Acidimicrobiales;f__Ilumatobacteraceae;g__Casp-actino5;s__	d__Bacteria;p__Actinomycetota;c__Acidimicrobiia;o__Acidimicrobiales;f__Ilumatobacteraceae;g__Casp-actino5;s__	901	171	117	93.83	1.28	0	High	2222676	2368833	1475	97	143	54337	36042	22914	15532	178707	141044	57.3	1.09	94.84	11	2247	11	158	2	0	0	0	d__Bacteria	p__Actinobacteriota	c__Acidimicrobiia	o__Acidimicrobiales	f__Ilumatobacteraceae	g__Casp-actino5	s__	94.22	0.23	Gradient Boost (General Model)	d__Bacteria	p__Actinobacteriota	c__Acidimicrobiia
139551_S153_maxbin_bins.tsv.081_sub	Illumina	BR2July	BR2	Winter	k__Bacteria (UID1453)	d__Bacteria;p__Actinobacteriota;c__Acidimicrobiia;o__Acidimicrobiales;f__Ilumatobacteraceae;g__Casp-actino5;s__	d__Bacteria;p__Actinomycetota;c__Acidimicrobiia;o__Acidimicrobiales;f__Ilumatobacteraceae;g__Casp-actino5;s__	901	171	117	86.42	2.37	66.67	Medium	1964602	2273319	2430	282	309	12240	11577	6966	6350	117374	61123	66.8	8.17	94.41	11	2125	27	138	6	0	0	0	d__Bacteria	p__Actinobacteriota	c__Acidimicrobiia	o__Acidimicrobiales	f__Ilumatobacteraceae	g__Casp-actino5	s__	83.02	4.63	Gradient Boost (General Model)	d__Bacteria	p__Actinobacteriota	c__Acidimicrobiia
139561_S162_metabat_bins_sens.tsv.114	Illumina	BR2Aug	BR2	Winter	k__Bacteria (UID1453)	d__Bacteria;p__Actinobacteriota;c__Acidimicrobiia;o__Acidimicrobiales;f__Ilumatobacteraceae;g__Casp-actino5;s__	d__Bacteria;p__Actinomycetota;c__Acidimicrobiia;o__Acidimicrobiales;f__Ilumatobacteraceae;g__Casp-actino5;s__	901	171	117	90.09	0.85	0	High	1943648	2157451	2549	91	136	48909	25354	21358	14272	112565	112565	56.4	0.85	94.39	11	1964	17	153	1	0	0	0	d__Bacteria	p__Actinobacteriota	c__Acidimicrobiia	o__Acidimicrobiales	f__Ilumatobacteraceae	g__Casp-actino5	s__	91.31	0.05	Gradient Boost (General Model)	d__Bacteria	p__Actinobacteriota	c__Acidimicrobiia
139567_S168_maxbin_bins.tsv.156_sub	Illumina	BR1Oct	BR1	Spring	k__Bacteria (UID1453)	d__Bacteria;p__Actinobacteriota;c__Acidimicrobiia;o__Acidimicrobiales;f__Ilumatobacteraceae;g__Casp-actino5;s__	d__Bacteria;p__Actinomycetota;c__Acidimicrobiia;o__Acidimicrobiales;f__Ilumatobacteraceae;g__Casp-actino5;s__	901	171	117	55.91	5.06	10	Medium	2247628	4020082	8467	850	1283	2591	2099	2644	1745	53915	39372	66.4	5.85	92.28	11	3291	65	98	7	1	0	0	d__Bacteria	p__Actinobacteriota	c__Acidimicrobiia	o__Acidimicrobiales	f__Ilumatobacteraceae	g__Casp-actino5	s__	60.93	8.98	Gradient Boost (General Model)	d__Bacteria	p__Actinobacteriota	c__Acidimicrobiia
139585_S186_metabat_bins_sens.tsv.100	Illumina	BR1Feb21	BR1	Summer	k__Bacteria (UID1453)	d__Bacteria;p__Actinobacteriota;c__Acidimicrobiia;o__Acidimicrobiales;f__Ilumatobacteraceae;g__Casp-actino5;s__	d__Bacteria;p__Actinomycetota;c__Acidimicrobiia;o__Acidimicrobiales;f__Ilumatobacteraceae;g__Casp-actino5;s__	901	171	117	92.21	1.38	33.33	High	2123864	2303290	2264	81	106	44418	29358	26220	20015	117583	72237	57.2	1.03	94.34	11	2147	12	156	3	0	0	0	d__Bacteria	p__Actinobacteriota	c__Acidimicrobiia	o__Acidimicrobiales	f__Ilumatobacteraceae	g__Casp-actino5	s__	93.34	0.31	Gradient Boost (General Model)	d__Bacteria	p__Actinobacteriota	c__Acidimicrobiia
139586_S187_concoct_bins.tsv.025_sub	Illumina	BR1Feb21	BR1	Summer	k__Bacteria (UID1453)	d__Bacteria;p__Actinobacteriota;c__Acidimicrobiia;o__Acidimicrobiales;f__Ilumatobacteraceae;g__Casp-actino5;s__	d__Bacteria;p__Actinomycetota;c__Acidimicrobiia;o__Acidimicrobiales;f__Ilumatobacteraceae;g__Casp-actino5;s__	901	171	117	92.27	1.57	33.33	High	2164092	2345391	2613	317	375	10491	8648	6826	5763	58954	55478	66.9	2.35	94.15	11	2383	14	154	3	0	0	0	d__Bacteria	p__Actinobacteriota	c__Acidimicrobiia	o__Acidimicrobiales	f__Ilumatobacteraceae	g__Casp-actino5	s__	91.61	0.43	Gradient Boost (General Model)	d__Bacteria	p__Actinobacteriota	c__Acidimicrobiia
139587_S188_metabat_bins_sspec.tsv.132	Illumina	BR1Feb21	BR1	Summer	k__Bacteria (UID1453)	d__Bacteria;p__Actinobacteriota;c__Acidimicrobiia;o__Acidimicrobiales;f__Ilumatobacteraceae;g__Casp-actino5;s__	d__Bacteria;p__Actinomycetota;c__Acidimicrobiia;o__Acidimicrobiales;f__Ilumatobacteraceae;g__Casp-actino5;s__	901	171	117	91.04	2.5	60	High	2063032	2266072	1859	316	401	9217	7031	6528	5140	39395	36894	67.2	1.47	94.72	11	2345	19	147	5	0	0	0	d__Bacteria	p__Actinobacteriota	c__Acidimicrobiia	o__Acidimicrobiales	f__Ilumatobacteraceae	g__Casp-actino5	s__	89.45	2.26	Gradient Boost (General Model)	d__Bacteria	p__Actinobacteriota	c__Acidimicrobiia
139588_S189_metabat_bins_sens.tsv.087	Illumina	BR2Feb21	BR2	Summer	k__Bacteria (UID1453)	d__Bacteria;p__Actinobacteriota;c__Acidimicrobiia;o__Acidimicrobiales;f__Ilumatobacteraceae;g__Casp-actino5;s__	d__Bacteria;p__Actinomycetota;c__Acidimicrobiia;o__Acidimicrobiales;f__Ilumatobacteraceae;g__Casp-actino5;s__	901	171	117	88.14	2.99	25	Medium	2055631	2332234	2610	273	300	14186	12181	7529	6843	148540	148540	67.1	1.5	94.6	11	2265	26	141	4	0	0	0	d__Bacteria	p__Actinobacteriota	c__Acidimicrobiia	o__Acidimicrobiales	f__Ilumatobacteraceae	g__Casp-actino5	s__	88.54	5.82	Gradient Boost (General Model)	d__Bacteria	p__Actinobacteriota	c__Acidimicrobiia
139590_S191_maxbin_bins.tsv.049	Illumina	BR2Feb21	BR2	Summer	k__Bacteria (UID1453)	d__Bacteria;p__Actinobacteriota;c__Acidimicrobiia;o__Acidimicrobiales;f__Ilumatobacteraceae;g__Casp-actino5;s__	d__Bacteria;p__Actinomycetota;c__Acidimicrobiia;o__Acidimicrobiales;f__Ilumatobacteraceae;g__Casp-actino5;s__	901	171	117	89.95	8.12	63.64	Medium	2049412	2278390	1180	306	343	9388	8677	6697	5971	78852	78852	67.1	1.58	94.91	11	2265	21	139	11	0	0	0	d__Bacteria	p__Actinobacteriota	c__Acidimicrobiia	o__Acidimicrobiales	f__Ilumatobacteraceae	g__Casp-actino5	s__	89.79	1.96	Gradient Boost (General Model)	d__Bacteria	p__Actinobacteriota	c__Acidimicrobiia
SD9010_S4_vamb_bins.tsv.101	Illumina	BR2OctLT	BR2	Spring	k__Bacteria (UID1453)	d__Bacteria;p__Actinobacteriota;c__Acidimicrobiia;o__Acidimicrobiales;f__Ilumatobacteraceae;g__Casp-actino5;s__	d__Bacteria;p__Actinomycetota;c__Acidimicrobiia;o__Acidimicrobiales;f__Ilumatobacteraceae;g__Casp-actino5;s__	901	171	117	83.48	2.66	60	Medium	1996403	2391475	810	375	402	6611	6182	5323	4964	45511	45511	56.3	1.25	94.83	11	2271	24	142	5	0	0	0	d__Bacteria	p__Actinobacteriota	c__Acidimicrobiia	o__Acidimicrobiales	f__Ilumatobacteraceae	g__Casp-actino5	s__	85.79	1.46	Gradient Boost (General Model)	d__Bacteria	p__Actinobacteriota	c__Acidimicrobiia
SD9011_COM_concoct_bins.tsv.117	Illumina	BR2OctLT	BR2	Spring	k__Bacteria (UID1453)	d__Bacteria;p__Actinobacteriota;c__Acidimicrobiia;o__Acidimicrobiales;f__Ilumatobacteraceae;g__Casp-actino5;s__	d__Bacteria;p__Actinomycetota;c__Acidimicrobiia;o__Acidimicrobiales;f__Ilumatobacteraceae;g__Casp-actino5;s__	901	171	117	87.94	2.56	25	Medium	2000825	2275216	2040	334	358	8548	7977	5990	5583	34344	31950	56.4	1.22	94.54	11	2218	18	149	4	0	0	0	d__Bacteria	p__Actinobacteriota	c__Acidimicrobiia	o__Acidimicrobiales	f__Ilumatobacteraceae	g__Casp-actino5	s__	90.4	2.11	Gradient Boost (General Model)	d__Bacteria	p__Actinobacteriota	c__Acidimicrobiia
SD9012_S6_concoct_bins.tsv.080	Illumina	BR2OctLT	BR2	Spring	k__Bacteria (UID1453)	d__Bacteria;p__Actinobacteriota;c__Acidimicrobiia;o__Acidimicrobiales;f__Ilumatobacteraceae;g__Casp-actino5;s__	d__Bacteria;p__Actinomycetota;c__Acidimicrobiia;o__Acidimicrobiales;f__Ilumatobacteraceae;g__Casp-actino5;s__	901	171	117	71.03	0	0	Medium	1692272	2382475	550	471	499	4054	3932	3592	3390	18114	18114	56.4	1.31	94.57	11	2034	54	117	0	0	0	0	d__Bacteria	p__Actinobacteriota	c__Acidimicrobiia	o__Acidimicrobiales	f__Ilumatobacteraceae	g__Casp-actino5	s__	73.98	1.46	Gradient Boost (General Model)	d__Bacteria	p__Actinobacteriota	c__Acidimicrobiia
139589_S190_maxbin_bins.tsv.111_sub	Illumina	BR2Feb21	BR2	Summer	k__Bacteria (UID1453)	d__Bacteria;p__Actinobacteriota;c__Acidimicrobiia;o__Acidimicrobiales;f__Ilumatobacteraceae;g__Casp-actino5;s__Casp-actino5 sp009924875	d__Bacteria;p__Actinomycetota;c__Acidimicrobiia;o__Acidimicrobiales;f__Ilumatobacteraceae;g__Casp-actino5;s__Casp-actino5 sp009924875	901	171	117	87.8	2.14	33.33	Medium	2273883	2589844	260	207	224	19142	19085	10984	10150	120141	119764	66.2	1.93	95.39	11	2359	31	137	3	0	0	0	d__Bacteria	p__Actinobacteriota	c__Acidimicrobiia	o__Acidimicrobiales	f__Ilumatobacteraceae	g__Casp-actino5	s__Casp-actino5 sp009924875	86.49	0.68	Gradient Boost (General Model)	d__Bacteria	p__Actinobacteriota	c__Acidimicrobiia
139536_S27_metabat_bins_sens.tsv.077	Illumina	BAYMay	BAY	Autumn	k__Bacteria (UID1453)	d__Bacteria;p__Actinobacteriota;c__Acidimicrobiia;o__Acidimicrobiales;f__Ilumatobacteraceae;g__Casp-actino5;s__Casp-actino5 sp010024485	d__Bacteria;p__Actinomycetota;c__Acidimicrobiia;o__Acidimicrobiales;f__Ilumatobacteraceae;g__Casp-actino5;s__Casp-actino5 sp010024485	901	171	117	74.3	1.28	0	Medium	1584770	2132934	3048	505	741	3389	2692	3138	2134	14298	9454	68.5	1.7	93.74	11	2037	44	125	2	0	0	0	d__Bacteria	p__Actinobacteriota	c__Acidimicrobiia	o__Acidimicrobiales	f__Ilumatobacteraceae	g__Casp-actino5	s__Casp-actino5 sp010024485	57.58	2.72	Neural Network (Specific Model)	d__Bacteria	p__Actinobacteriota	c__Acidimicrobiia
139539_COM_metabat_bins_sspec.tsv.231_sub	Illumina	BR1May	BR1	Autumn	k__Bacteria (UID1453)	d__Bacteria;p__Actinobacteriota;c__Acidimicrobiia;o__Acidimicrobiales;f__Ilumatobacteraceae;g__Casp-actino5;s__Casp-actino5 sp010024485	d__Bacteria;p__Actinomycetota;c__Acidimicrobiia;o__Acidimicrobiales;f__Ilumatobacteraceae;g__Casp-actino5;s__Casp-actino5 sp010024485	901	171	117	63.34	0.58	66.67	Medium	1462335	2308707	4011	491	757	3186	2428	2978	1926	14381	14381	68.4	1.72	93.06	11	1939	67	101	3	0	0	0	d__Bacteria	p__Actinobacteriota	c__Acidimicrobiia	o__Acidimicrobiales	f__Ilumatobacteraceae	g__Casp-actino5	s__Casp-actino5 sp010024485	58.6	2.98	Gradient Boost (General Model)	d__Bacteria	p__Actinobacteriota	c__Acidimicrobiia
139540_COM_concoct_bins.tsv.051_sub	Illumina	BR1May	BR1	Autumn	k__Bacteria (UID1453)	d__Bacteria;p__Actinobacteriota;c__Acidimicrobiia;o__Acidimicrobiales;f__Ilumatobacteraceae;g__Casp-actino5;s__Casp-actino5 sp010024485	d__Bacteria;p__Actinomycetota;c__Acidimicrobiia;o__Acidimicrobiales;f__Ilumatobacteraceae;g__Casp-actino5;s__Casp-actino5 sp010024485	901	171	117	72.65	0	0	Medium	1639429	2256613	3424	489	732	3651	2834	3352	2234	18766	10244	68.5	1.78	93.82	11	2086	45	126	0	0	0	0	d__Bacteria	p__Actinobacteriota	c__Acidimicrobiia	o__Acidimicrobiales	f__Ilumatobacteraceae	g__Casp-actino5	s__Casp-actino5 sp010024485	74.22	2.14	Gradient Boost (General Model)	d__Bacteria	p__Actinobacteriota	c__Acidimicrobiia
139541_S25_concoct_bins.tsv.007	Illumina	BR1May	BR1	Autumn	k__Bacteria (UID1453)	d__Bacteria;p__Actinobacteriota;c__Acidimicrobiia;o__Acidimicrobiales;f__Ilumatobacteraceae;g__Casp-actino5;s__Casp-actino5 sp010024485	d__Bacteria;p__Actinomycetota;c__Acidimicrobiia;o__Acidimicrobiales;f__Ilumatobacteraceae;g__Casp-actino5;s__Casp-actino5 sp010024485	901	171	117	85.46	2.14	33.33	Medium	1910808	2235909	2982	401	605	5851	4275	4765	3153	28817	18008	68.5	1.69	94.05	11	2281	25	143	3	0	0	0	d__Bacteria	p__Actinobacteriota	c__Acidimicrobiia	o__Acidimicrobiales	f__Ilumatobacteraceae	g__Casp-actino5	s__Casp-actino5 sp010024485	88.03	3.02	Gradient Boost (General Model)	d__Bacteria	p__Actinobacteriota	c__Acidimicrobiia
139542_COM_concoct_bins.tsv.251	Illumina	BR2May	BR2	Autumn	k__Bacteria (UID1453)	d__Bacteria;p__Actinobacteriota;c__Acidimicrobiia;o__Acidimicrobiales;f__Ilumatobacteraceae;g__Casp-actino5;s__Casp-actino5 sp010024485	d__Bacteria;p__Actinomycetota;c__Acidimicrobiia;o__Acidimicrobiales;f__Ilumatobacteraceae;g__Casp-actino5;s__Casp-actino5 sp010024485	901	171	117	86.24	3.28	50	Medium	1888994	2190392	2317	461	590	4769	4123	4097	3197	24195	14114	68.4	1.72	94.24	11	2290	29	136	6	0	0	0	d__Bacteria	p__Actinobacteriota	c__Acidimicrobiia	o__Acidimicrobiales	f__Ilumatobacteraceae	g__Casp-actino5	s__Casp-actino5 sp010024485	82.14	2.42	Gradient Boost (General Model)	d__Bacteria	p__Actinobacteriota	c__Acidimicrobiia
SD3106_S36.concoct.097	Illumina	BAYFeb	BAY	Summer	k__Bacteria (UID1453)	d__Bacteria;p__Actinobacteriota;c__Acidimicrobiia;o__Acidimicrobiales;f__Ilumatobacteraceae;g__Casp-actino5;s__Casp-actino5 sp010024485	d__Bacteria;p__Actinomycetota;c__Acidimicrobiia;o__Acidimicrobiales;f__Ilumatobacteraceae;g__Casp-actino5;s__Casp-actino5 sp010024485	901	171	117	82.61	0.85	0	Medium	1744367	2111569	1693	185	196	10691	10583	9429	8891	47059	47059	68.7	1.36	95.17	11	1867	33	137	1	0	0	0	d__Bacteria	p__Actinobacteriota	c__Acidimicrobiia	o__Acidimicrobiales	f__Ilumatobacteraceae	g__Casp-actino5	s__Casp-actino5 sp010024485	85.97	0.07	Gradient Boost (General Model)	d__Bacteria	p__Actinobacteriota	c__Acidimicrobiia
SD3107_S37.concoct.024	Illumina	BAYFeb	BAY	Summer	k__Bacteria (UID1453)	d__Bacteria;p__Actinobacteriota;c__Acidimicrobiia;o__Acidimicrobiales;f__Ilumatobacteraceae;g__Casp-actino5;s__Casp-actino5 sp010024485	d__Bacteria;p__Actinomycetota;c__Acidimicrobiia;o__Acidimicrobiales;f__Ilumatobacteraceae;g__Casp-actino5;s__Casp-actino5 sp010024485	901	171	117	80.67	3.42	57.14	Medium	1771135	2195531	826	183	209	11900	10298	9678	8470	46221	44863	68.7	1.29	95.39	11	1902	30	134	7	0	0	0	d__Bacteria	p__Actinobacteriota	c__Acidimicrobiia	o__Acidimicrobiales	f__Ilumatobacteraceae	g__Casp-actino5	s__Casp-actino5 sp010024485	81.89	1.13	Gradient Boost (General Model)	d__Bacteria	p__Actinobacteriota	c__Acidimicrobiia
SD3108_S38.metabat_2.007_sub	Illumina	BAYFeb	BAY	Summer	k__Bacteria (UID203)	d__Bacteria;p__Actinobacteriota;c__Acidimicrobiia;o__Acidimicrobiales;f__Ilumatobacteraceae;g__Casp-actino5;s__Casp-actino5 sp010024485	d__Bacteria;p__Actinomycetota;c__Acidimicrobiia;o__Acidimicrobiales;f__Ilumatobacteraceae;g__Casp-actino5;s__Casp-actino5 sp010024485	5449	104	58	84.33	4.78	100	Medium	1720172	2039810	270	553	580	3212	3165	3110	2965	17446	13891	68.6	1.74	95	11	2121	11	77	16	0	0	0	d__Bacteria	p__Actinobacteriota	c__Acidimicrobiia	o__Acidimicrobiales	f__Ilumatobacteraceae	g__Casp-actino5	s__Casp-actino5 sp010024485	80.21	3.81	Gradient Boost (General Model)	d__Bacteria	p__Actinobacteriota	c__Acidimicrobiia
139573_S174_metabat_bins_2.tsv.101	Illumina	BAYDec	BAY	Summer	k__Bacteria (UID1453)	d__Bacteria;p__Actinobacteriota;c__Acidimicrobiia;o__Acidimicrobiales;f__Ilumatobacteraceae;g__Casp-actino5;s__Casp-actino5 sp012269985	d__Bacteria;p__Actinomycetota;c__Acidimicrobiia;o__Acidimicrobiales;f__Ilumatobacteraceae;g__Casp-actino5;s__Casp-actino5 sp012269985	901	171	117	60.7	2	75	Medium	1328411	2188486	4802	423	686	3398	2418	3140	1929	12822	9627	57.4	1.14	93.59	11	1770	58	109	4	0	0	0	d__Bacteria	p__Actinobacteriota	c__Acidimicrobiia	o__Acidimicrobiales	f__Ilumatobacteraceae	g__Casp-actino5	s__Casp-actino5 sp012269985	62.03	0.78	Gradient Boost (General Model)	d__Bacteria	p__Actinobacteriota	c__Acidimicrobiia
139574_S175_concoct_bins.tsv.027	Illumina	BAYDec	BAY	Summer	k__Bacteria (UID1453)	d__Bacteria;p__Actinobacteriota;c__Acidimicrobiia;o__Acidimicrobiales;f__Ilumatobacteraceae;g__Casp-actino5;s__Casp-actino5 sp012269985	d__Bacteria;p__Actinomycetota;c__Acidimicrobiia;o__Acidimicrobiales;f__Ilumatobacteraceae;g__Casp-actino5;s__Casp-actino5 sp012269985	901	171	117	59.08	2.56	0	Medium	1282224	2170318	4373	454	723	2956	2287	2824	1767	11186	8344	57.4	1.18	93.57	11	1747	71	97	3	0	0	0	d__Bacteria	p__Actinobacteriota	c__Acidimicrobiia	o__Acidimicrobiales	f__Ilumatobacteraceae	g__Casp-actino5	s__Casp-actino5 sp012269985	50.96	1.74	Gradient Boost (General Model)	d__Bacteria	p__Actinobacteriota	c__Acidimicrobiia
139560_S161_vamb_bins.tsv.076	Illumina	BR1Aug	BR1	Winter	k__Bacteria (UID1453)	d__Bacteria;p__Actinobacteriota;c__Acidimicrobiia;o__Acidimicrobiales;f__Ilumatobacteraceae;g__Casp-actino5;s__Casp-actino5 sp017859785	d__Bacteria;p__Actinomycetota;c__Acidimicrobiia;o__Acidimicrobiales;f__Ilumatobacteraceae;g__Casp-actino5;s__Casp-actino5 sp017859785	901	171	117	73.52	3.51	50	Medium	1525189	2074523	3511	497	740	3291	2493	3068	2056	10639	8523	66.5	1.6	93.91	11	2011	41	124	6	0	0	0	d__Bacteria	p__Actinobacteriota	c__Acidimicrobiia	o__Acidimicrobiales	f__Ilumatobacteraceae	g__Casp-actino5	s__Casp-actino5 sp017859785	72	2.37	Gradient Boost (General Model)	d__Bacteria	p__Actinobacteriota	c__Acidimicrobiia
139561_S162_metabat_bins_sspec.tsv.113	Illumina	BR2Aug	BR2	Winter	k__Bacteria (UID1453)	d__Bacteria;p__Actinobacteriota;c__Acidimicrobiia;o__Acidimicrobiales;f__Ilumatobacteraceae;g__Casp-actino5;s__Casp-actino5 sp017859785	d__Bacteria;p__Actinomycetota;c__Acidimicrobiia;o__Acidimicrobiales;f__Ilumatobacteraceae;g__Casp-actino5;s__Casp-actino5 sp017859785	901	171	117	89.16	2.23	25	Medium	1944754	2181196	1320	199	214	19425	19425	9772	9081	144182	73485	66.6	1.23	95.27	11	2061	17	150	4	0	0	0	d__Bacteria	p__Actinobacteriota	c__Acidimicrobiia	o__Acidimicrobiales	f__Ilumatobacteraceae	g__Casp-actino5	s__Casp-actino5 sp017859785	89.12	1.56	Gradient Boost (General Model)	d__Bacteria	p__Actinobacteriota	c__Acidimicrobiia
139572_S173_metabat_bins_2.tsv.167_sub	Illumina	BR2Oct	BR2	Spring	k__Bacteria (UID1453)	d__Bacteria;p__Actinobacteriota;c__Acidimicrobiia;o__Acidimicrobiales;f__Ilumatobacteraceae;g__Casp-actino5;s__Casp-actino5 sp017859785	d__Bacteria;p__Actinomycetota;c__Acidimicrobiia;o__Acidimicrobiales;f__Ilumatobacteraceae;g__Casp-actino5;s__Casp-actino5 sp017859785	901	171	117	84.27	6.41	87.5	Medium	1979802	2349356	1563	290	316	9979	9085	6826	6260	36866	33814	66.6	1.28	95.09	11	2202	25	138	8	0	0	0	d__Bacteria	p__Actinobacteriota	c__Acidimicrobiia	o__Acidimicrobiales	f__Ilumatobacteraceae	g__Casp-actino5	s__Casp-actino5 sp017859785	85.12	7.32	Gradient Boost (General Model)	d__Bacteria	p__Actinobacteriota	c__Acidimicrobiia
SD4487_NP_metabat_bins_2.tsv.256	Nanopore	BR1Aug	BR1	Winter	k__Bacteria (UID1453)	d__Bacteria;p__Actinobacteriota;c__Acidimicrobiia;o__Acidimicrobiales;f__Ilumatobacteraceae;g__Casp-actino5;s__Casp-actino5 sp017859785	d__Bacteria;p__Actinomycetota;c__Acidimicrobiia;o__Acidimicrobiales;f__Ilumatobacteraceae;g__Casp-actino5;s__Casp-actino5 sp017859785	901	171	117	64.53	1.28	0	Medium	1930555	2991717	0	5	5	485977	485977	386111	386111	522309	522309	66.4	0.65	86.3	11	2635	48	121	2	0	0	0	d__Bacteria	p__Actinobacteriota	c__Acidimicrobiia	o__Acidimicrobiales	f__Ilumatobacteraceae	g__Casp-actino5	s__Casp-actino5 sp017859785	51.23	2.29	Gradient Boost (General Model)	d__Bacteria	p__Actinobacteriota	c__Acidimicrobiia
SD9009_S3_metabat_bins_sspec.tsv.037	Illumina	BR1OctLT	BR1	Spring	k__Bacteria (UID1453)	d__Bacteria;p__Actinobacteriota;c__Acidimicrobiia;o__Acidimicrobiales;f__Ilumatobacteraceae;g__Casp-actino5;s__Casp-actino5 sp017859785	d__Bacteria;p__Actinomycetota;c__Acidimicrobiia;o__Acidimicrobiales;f__Ilumatobacteraceae;g__Casp-actino5;s__Casp-actino5 sp017859785	901	171	117	69.9	1.28	50	Medium	1750085	2503698	790	492	508	4139	3994	3557	3443	21133	21133	66.7	1.46	95.19	11	2097	56	113	2	0	0	0	d__Bacteria	p__Actinobacteriota	c__Acidimicrobiia	o__Acidimicrobiales	f__Ilumatobacteraceae	g__Casp-actino5	s__Casp-actino5 sp017859785	70.31	2.09	Gradient Boost (General Model)	d__Bacteria	p__Actinobacteriota	c__Acidimicrobiia
SD9010_S4_metabat_bins_sspec.tsv.090	Illumina	BR2OctLT	BR2	Spring	k__Bacteria (UID1453)	d__Bacteria;p__Actinobacteriota;c__Acidimicrobiia;o__Acidimicrobiales;f__Ilumatobacteraceae;g__Casp-actino5;s__Casp-actino5 sp017859785	d__Bacteria;p__Actinomycetota;c__Acidimicrobiia;o__Acidimicrobiales;f__Ilumatobacteraceae;g__Casp-actino5;s__Casp-actino5 sp017859785	901	171	117	79.02	2.14	50	Medium	1869747	2366169	1640	389	409	6089	5856	4806	4567	56281	56281	66.7	1.45	95.03	11	2127	46	123	1	1	0	0	d__Bacteria	p__Actinobacteriota	c__Acidimicrobiia	o__Acidimicrobiales	f__Ilumatobacteraceae	g__Casp-actino5	s__Casp-actino5 sp017859785	77.57	5.77	Gradient Boost (General Model)	d__Bacteria	p__Actinobacteriota	c__Acidimicrobiia
139551_S153_metabat_bins_2.tsv.020	Illumina	BR2July	BR2	Winter	k__Bacteria (UID1453)	d__Bacteria;p__Actinobacteriota;c__Acidimicrobiia;o__Acidimicrobiales;f__Ilumatobacteraceae;g__Casp-actino8;s__Casp-actino8 sp009923785	d__Bacteria;p__Actinomycetota;c__Acidimicrobiia;o__Acidimicrobiales;f__Ilumatobacteraceae;g__Casp-actino8;s__Casp-actino8 sp009923785	901	171	117	62.46	1.71	0	Medium	1586956	2540756	2598	430	620	4105	3196	3690	2555	29549	14990	62.6	1.22	94.5	11	1993	55	114	2	0	0	0	d__Bacteria	p__Actinobacteriota	c__Acidimicrobiia	o__Acidimicrobiales	f__Ilumatobacteraceae	g__Casp-actino8	s__Casp-actino8 sp009923785	67.17	2.65	Gradient Boost (General Model)	d__Bacteria	p__Actinobacteriota	c__Acidimicrobiia
139552_S154_metabat_bins_2.tsv.143	Illumina	BR2July	BR2	Winter	k__Bacteria (UID1453)	d__Bacteria;p__Actinobacteriota;c__Acidimicrobiia;o__Acidimicrobiales;f__Ilumatobacteraceae;g__Casp-actino8;s__Casp-actino8 sp009923785	d__Bacteria;p__Actinomycetota;c__Acidimicrobiia;o__Acidimicrobiales;f__Ilumatobacteraceae;g__Casp-actino8;s__Casp-actino8 sp009923785	901	171	117	61.98	1.12	50	Medium	1576598	2543721	2920	436	665	3955	2974	3616	2366	21030	12103	62.7	1.3	93.98	11	2028	52	115	4	0	0	0	d__Bacteria	p__Actinobacteriota	c__Acidimicrobiia	o__Acidimicrobiales	f__Ilumatobacteraceae	g__Casp-actino8	s__Casp-actino8 sp009923785	58.91	0.63	Gradient Boost (General Model)	d__Bacteria	p__Actinobacteriota	c__Acidimicrobiia
SD9010_S4_maxbin_bins.tsv.115_sub	Illumina	BR2OctLT	BR2	Spring	k__Bacteria (UID1453)	d__Bacteria;p__Actinobacteriota;c__Acidimicrobiia;o__Acidimicrobiales;f__Ilumatobacteraceae;g__Casp-actino8;s__Casp-actino8 sp009923785	d__Bacteria;p__Actinomycetota;c__Acidimicrobiia;o__Acidimicrobiales;f__Ilumatobacteraceae;g__Casp-actino8;s__Casp-actino8 sp009923785	901	171	117	51.97	4.27	0	Medium	1523855	2932182	650	598	663	2572	2473	2548	2297	9985	9985	62.6	1.27	95.3	11	2016	77	88	6	0	0	0	d__Bacteria	p__Actinobacteriota	c__Acidimicrobiia	o__Acidimicrobiales	f__Ilumatobacteraceae	g__Casp-actino8	s__Casp-actino8 sp009923785	55.44	5.73	Gradient Boost (General Model)	d__Bacteria	p__Actinobacteriota	c__Acidimicrobiia
SD9011_COM_concoct_bins.tsv.165	Illumina	BR2OctLT	BR2	Spring	k__Bacteria (UID1453)	d__Bacteria;p__Actinobacteriota;c__Acidimicrobiia;o__Acidimicrobiales;f__Ilumatobacteraceae;g__Casp-actino8;s__Casp-actino8 sp009923785	d__Bacteria;p__Actinomycetota;c__Acidimicrobiia;o__Acidimicrobiales;f__Ilumatobacteraceae;g__Casp-actino8;s__Casp-actino8 sp009923785	901	171	117	86.15	0.95	0	Medium	2157282	2504100	810	271	289	12942	11556	7960	7461	49976	49976	62.4	1.32	95.37	11	2384	25	144	2	0	0	0	d__Bacteria	p__Actinobacteriota	c__Acidimicrobiia	o__Acidimicrobiales	f__Ilumatobacteraceae	g__Casp-actino8	s__Casp-actino8 sp009923785	86.81	1.15	Gradient Boost (General Model)	d__Bacteria	p__Actinobacteriota	c__Acidimicrobiia
SD3109_NP_metabta_bins_sspec.tsv.144	Nanopore	BR1Feb	BR1	Summer	k__Bacteria (UID1453)	d__Bacteria;p__Actinobacteriota;c__Acidimicrobiia;o__Acidimicrobiales;f__Ilumatobacteraceae;g__F1-60-MAGs027;s__	d__Bacteria;p__Actinomycetota;c__Acidimicrobiia;o__Acidimicrobiales;f__Ilumatobacteraceae;g__F1-60-MAGs027;s__F1-60-MAGs027 sp023262255	901	171	117	57.22	0	0	Medium	1413051	2469505	0	89	89	59817	59817	15876	15876	103574	103574	61.3	2.19	86.35	11	1668	64	107	0	0	0	0	d__Bacteria	p__Actinobacteriota	c__Acidimicrobiia	o__Acidimicrobiales	f__Ilumatobacteraceae	g__F1-60-MAGs027	s__	52.23	1.07	Gradient Boost (General Model)	d__Bacteria	p__Actinobacteriota	c__Acidimicrobiia
SD3112_S42.maxbin.026_sub	Illumina	BR2Feb	BR2	Summer	k__Bacteria (UID1453)	d__Bacteria;p__Actinobacteriota;c__Acidimicrobiia;o__Acidimicrobiales;f__Ilumatobacteraceae;g__F1-60-MAGs027;s__	d__Bacteria;p__Actinomycetota;c__Acidimicrobiia;o__Acidimicrobiales;f__Ilumatobacteraceae;g__F1-60-MAGs027;s__F1-60-MAGs027 sp023262255	901	171	117	88.89	1.28	0	Medium	2054071	2310801	15465	84	124	46587	38274	24453	16440	170456	170456	61	2.08	93.27	11	2237	15	154	2	0	0	0	d__Bacteria	p__Actinobacteriota	c__Acidimicrobiia	o__Acidimicrobiales	f__Ilumatobacteraceae	g__F1-60-MAGs027	s__	93.7	0.08	Gradient Boost (General Model)	d__Bacteria	p__Actinobacteriota	c__Acidimicrobiia
139588_S189_metabat_bins_2.tsv.069	Illumina	BR2Feb21	BR2	Summer	k__Bacteria (UID1453)	d__Bacteria;p__Actinobacteriota;c__Acidimicrobiia;o__Acidimicrobiales;f__TK06;g__;s__	d__Bacteria;p__Actinomycetota;c__Acidimicrobiia;o__Acidimicrobiales;f__TK06;g__;s__	901	171	117	98.29	2.14	0	High	3599442	3662063	2663	85	174	92774	36089	42346	20671	212875	138518	66.7	1.25	93.97	11	3525	2	166	3	0	0	0	d__Bacteria	p__Actinobacteriota	c__Acidimicrobiia	o__Acidimicrobiales	f__TK06	g__	s__	97.71	2.14	Gradient Boost (General Model)	d__Bacteria	p__Actinobacteriota	c__Acidimicrobiia
139539_COM_maxbin_bins.tsv.030	Illumina	BR1May	BR1	Autumn	k__Bacteria (UID1453)	d__Bacteria;p__Actinobacteriota;c__Acidimicrobiia;o__Acidimicrobiales;f__UBA11606;g__UBA11606;s__	d__Bacteria;p__Actinomycetota;c__Acidimicrobiia;o__Acidimicrobiales;f__UBA11606;g__UBA11606;s__UBA11606 sp022425325	901	171	117	73.1	6.93	30	Medium	2363296	3232963	4786	594	741	4940	3856	3978	3182	28560	28560	66.3	1.45	93.81	11	2812	46	115	10	0	0	0	d__Bacteria	p__Actinobacteriota	c__Acidimicrobiia	o__Acidimicrobiales	f__UBA11606	g__UBA11606	s__	70.05	4.41	Gradient Boost (General Model)	d__Bacteria	p__Actinobacteriota	c__Acidimicrobiia
139540_COM_metabat_bins_2.tsv.105_sub	Illumina	BR1May	BR1	Autumn	k__Bacteria (UID1453)	d__Bacteria;p__Actinobacteriota;c__Acidimicrobiia;o__Acidimicrobiales;f__UBA11606;g__UBA11606;s__	d__Bacteria;p__Actinomycetota;c__Acidimicrobiia;o__Acidimicrobiales;f__UBA11606;g__UBA11606;s__UBA11606 sp022425325	901	171	117	76.14	7.02	57.14	Medium	2502081	3286158	8545	657	830	4353	3544	3808	3004	31692	24232	66.3	1.44	92.98	11	3010	40	119	11	1	0	0	d__Bacteria	p__Actinobacteriota	c__Acidimicrobiia	o__Acidimicrobiales	f__UBA11606	g__UBA11606	s__	75.25	8.33	Gradient Boost (General Model)	d__Bacteria	p__Actinobacteriota	c__Acidimicrobiia
139548_S150_concoct_bins.tsv.058	Illumina	BR1July	BR1	Winter	k__Bacteria (UID1453)	d__Bacteria;p__Actinobacteriota;c__Acidimicrobiia;o__Acidimicrobiales;f__UBA11606;g__UBA11606;s__	d__Bacteria;p__Actinomycetota;c__Acidimicrobiia;o__Acidimicrobiales;f__UBA11606;g__UBA11606;s__UBA11606 sp022425325	901	171	117	61.04	3.09	40	Medium	1807971	2961945	10575	293	408	8106	5735	6170	4405	34159	22475	66.4	1.17	92.49	11	1980	57	109	5	0	0	0	d__Bacteria	p__Actinobacteriota	c__Acidimicrobiia	o__Acidimicrobiales	f__UBA11606	g__UBA11606	s__	64.05	1.38	Gradient Boost (General Model)	d__Bacteria	p__Actinobacteriota	c__Acidimicrobiia
139550_S152_maxbin_bins.tsv.053	Illumina	BR1July	BR1	Winter	k__Bacteria (UID1453)	d__Bacteria;p__Actinobacteriota;c__Acidimicrobiia;o__Acidimicrobiales;f__UBA11606;g__UBA11606;s__	d__Bacteria;p__Actinomycetota;c__Acidimicrobiia;o__Acidimicrobiales;f__UBA11606;g__UBA11606;s__UBA11606 sp022425325	901	171	117	71.17	1.45	66.67	Medium	2226541	3128483	10785	434	547	6837	4855	5130	4050	37165	31469	66.4	1.32	93.47	11	2531	44	124	3	0	0	0	d__Bacteria	p__Actinobacteriota	c__Acidimicrobiia	o__Acidimicrobiales	f__UBA11606	g__UBA11606	s__	72.92	0.45	Gradient Boost (General Model)	d__Bacteria	p__Actinobacteriota	c__Acidimicrobiia
139551_S153_metabat_bins_2.tsv.049	Illumina	BR2July	BR2	Winter	k__Bacteria (UID1453)	d__Bacteria;p__Actinobacteriota;c__Acidimicrobiia;o__Acidimicrobiales;f__UBA11606;g__UBA11606;s__	d__Bacteria;p__Actinomycetota;c__Acidimicrobiia;o__Acidimicrobiales;f__UBA11606;g__UBA11606;s__	901	171	117	92.31	1.28	0	High	2983030	3231535	8392	273	377	18003	12596	10926	7890	52686	37422	65.1	1.26	93.89	11	3083	9	160	2	0	0	0	d__Bacteria	p__Actinobacteriota	c__Acidimicrobiia	o__Acidimicrobiales	f__UBA11606	g__UBA11606	s__	92.61	2.21	Gradient Boost (General Model)	d__Bacteria	p__Actinobacteriota	c__Acidimicrobiia
139553_S155_concoct_bins.tsv.062	Illumina	BR2July	BR2	Winter	k__Bacteria (UID1453)	d__Bacteria;p__Actinobacteriota;c__Acidimicrobiia;o__Acidimicrobiales;f__UBA11606;g__UBA11606;s__	d__Bacteria;p__Actinomycetota;c__Acidimicrobiia;o__Acidimicrobiales;f__UBA11606;g__UBA11606;s__	901	171	117	84.66	2.21	40	Medium	2810153	3319340	3500	621	848	5400	4187	4525	3309	52776	52776	65.1	1.37	94.21	11	3272	22	144	5	0	0	0	d__Bacteria	p__Actinobacteriota	c__Acidimicrobiia	o__Acidimicrobiales	f__UBA11606	g__UBA11606	s__	86.58	2.1	Gradient Boost (General Model)	d__Bacteria	p__Actinobacteriota	c__Acidimicrobiia
139557_S159_vamb_bins.tsv.118	Illumina	BR1Aug	BR1	Winter	k__Bacteria (UID1453)	d__Bacteria;p__Actinobacteriota;c__Acidimicrobiia;o__Acidimicrobiales;f__UBA11606;g__UBA11606;s__	d__Bacteria;p__Actinomycetota;c__Acidimicrobiia;o__Acidimicrobiales;f__UBA11606;g__UBA11606;s__UBA11606 sp022425325	901	171	117	73.62	4.02	57.14	Medium	2467867	3352169	3519	589	731	5125	4524	4189	3371	26658	26658	66.3	1.52	93.97	11	2952	38	126	7	0	0	0	d__Bacteria	p__Actinobacteriota	c__Acidimicrobiia	o__Acidimicrobiales	f__UBA11606	g__UBA11606	s__	75.76	3.7	Gradient Boost (General Model)	d__Bacteria	p__Actinobacteriota	c__Acidimicrobiia
139558_S160_vamb_bins.tsv.105	Illumina	BR1Aug	BR1	Winter	k__Bacteria (UID1453)	d__Bacteria;p__Actinobacteriota;c__Acidimicrobiia;o__Acidimicrobiales;f__UBA11606;g__UBA11606;s__	d__Bacteria;p__Actinomycetota;c__Acidimicrobiia;o__Acidimicrobiales;f__UBA11606;g__UBA11606;s__UBA11606 sp022425325	901	171	117	78.77	9.5	69.23	Medium	2674685	3395563	8184	594	732	5905	4633	4502	3642	36537	29772	66.2	1.53	93.27	11	3123	29	129	13	0	0	0	d__Bacteria	p__Actinobacteriota	c__Acidimicrobiia	o__Acidimicrobiales	f__UBA11606	g__UBA11606	s__	84.5	5.89	Gradient Boost (General Model)	d__Bacteria	p__Actinobacteriota	c__Acidimicrobiia
139560_S161_metabat_bins_sens.tsv.104	Illumina	BR1Aug	BR1	Winter	k__Bacteria (UID1453)	d__Bacteria;p__Actinobacteriota;c__Acidimicrobiia;o__Acidimicrobiales;f__UBA11606;g__UBA11606;s__	d__Bacteria;p__Actinomycetota;c__Acidimicrobiia;o__Acidimicrobiales;f__UBA11606;g__UBA11606;s__UBA11606 sp022425325	901	171	117	79.2	3.09	40	Medium	2367893	2989764	9600	492	606	6788	4800	4812	3891	31798	26484	66.3	1.42	93.18	11	2712	34	132	5	0	0	0	d__Bacteria	p__Actinobacteriota	c__Acidimicrobiia	o__Acidimicrobiales	f__UBA11606	g__UBA11606	s__	76.72	3.79	Gradient Boost (General Model)	d__Bacteria	p__Actinobacteriota	c__Acidimicrobiia
139582_S183_metabat_bins_2.tsv.016	Illumina	BAYFeb21	BAY	Summer	k__Bacteria (UID1453)	d__Bacteria;p__Actinobacteriota;c__Acidimicrobiia;o__Acidimicrobiales;f__UBA11606;g__UBA11606;s__	d__Bacteria;p__Actinomycetota;c__Acidimicrobiia;o__Acidimicrobiales;f__UBA11606;g__UBA11606;s__UBA11606 sp022425325	901	171	117	94.87	1.55	40	High	2765333	2914866	3930	278	363	17539	13274	9947	7607	65245	45571	66.3	1.83	94.04	11	2945	6	160	5	0	0	0	d__Bacteria	p__Actinobacteriota	c__Acidimicrobiia	o__Acidimicrobiales	f__UBA11606	g__UBA11606	s__	90.29	2.28	Gradient Boost (General Model)	d__Bacteria	p__Actinobacteriota	c__Acidimicrobiia
139583_S184_metabat_bins_2.tsv.083_sub	Illumina	BAYFeb21	BAY	Summer	k__Bacteria (UID1453)	d__Bacteria;p__Actinobacteriota;c__Acidimicrobiia;o__Acidimicrobiales;f__UBA11606;g__UBA11606;s__	d__Bacteria;p__Actinomycetota;c__Acidimicrobiia;o__Acidimicrobiales;f__UBA11606;g__UBA11606;s__UBA11606 sp022425325	901	171	117	95.73	2.52	42.86	High	2817792	2943479	3036	296	413	14875	10569	9519	6815	65334	45840	65.9	4.35	93.93	11	2998	5	159	7	0	0	0	d__Bacteria	p__Actinobacteriota	c__Acidimicrobiia	o__Acidimicrobiales	f__UBA11606	g__UBA11606	s__	93.03	0.41	Gradient Boost (General Model)	d__Bacteria	p__Actinobacteriota	c__Acidimicrobiia
139584_S185_vamb_bins.tsv.020	Illumina	BAYFeb21	BAY	Summer	k__Bacteria (UID1453)	d__Bacteria;p__Actinobacteriota;c__Acidimicrobiia;o__Acidimicrobiales;f__UBA11606;g__UBA11606;s__	d__Bacteria;p__Actinomycetota;c__Acidimicrobiia;o__Acidimicrobiales;f__UBA11606;g__UBA11606;s__UBA11606 sp022425325	901	171	117	92.21	6.58	36.36	Medium	2867095	3109310	4216	414	630	11548	8356	6925	4544	48616	37513	66.2	1.46	93.91	11	3173	11	151	8	1	0	0	d__Bacteria	p__Actinobacteriota	c__Acidimicrobiia	o__Acidimicrobiales	f__UBA11606	g__UBA11606	s__	93.29	5.91	Gradient Boost (General Model)	d__Bacteria	p__Actinobacteriota	c__Acidimicrobiia
139586_S187_metabat_bins_2.tsv.075_sub	Illumina	BR1Feb21	BR1	Summer	k__Bacteria (UID1453)	d__Bacteria;p__Actinobacteriota;c__Acidimicrobiia;o__Acidimicrobiales;f__UBA11606;g__UBA11606;s__	d__Bacteria;p__Actinomycetota;c__Acidimicrobiia;o__Acidimicrobiales;f__UBA11606;g__UBA11606;s__UBA11606 sp022425325	901	171	117	89.57	4.16	50	Medium	2901464	3239326	2896	329	450	15157	11526	8819	6441	47528	47528	65.3	8.14	93.28	11	3081	14	149	8	0	0	0	d__Bacteria	p__Actinobacteriota	c__Acidimicrobiia	o__Acidimicrobiales	f__UBA11606	g__UBA11606	s__	91.08	4.24	Gradient Boost (General Model)	d__Bacteria	p__Actinobacteriota	c__Acidimicrobiia
139587_S188_metabat_bins_sens.tsv.106	Illumina	BR1Feb21	BR1	Summer	k__Bacteria (UID1453)	d__Bacteria;p__Actinobacteriota;c__Acidimicrobiia;o__Acidimicrobiales;f__UBA11606;g__UBA11606;s__	d__Bacteria;p__Actinomycetota;c__Acidimicrobiia;o__Acidimicrobiales;f__UBA11606;g__UBA11606;s__UBA11606 sp022425325	901	171	117	92.59	3.73	50	High	2750850	2971001	3630	265	414	15789	10779	10380	6635	60067	47212	66.3	1.24	94.02	11	2943	10	153	8	0	0	0	d__Bacteria	p__Actinobacteriota	c__Acidimicrobiia	o__Acidimicrobiales	f__UBA11606	g__UBA11606	s__	92.3	2	Gradient Boost (General Model)	d__Bacteria	p__Actinobacteriota	c__Acidimicrobiia
SD3106_S36.metabat_sspec.001	Illumina	BAYFeb	BAY	Summer	k__Bacteria (UID1453)	d__Bacteria;p__Actinobacteriota;c__Acidimicrobiia;o__Acidimicrobiales;f__UBA11606;g__UBA11606;s__	d__Bacteria;p__Actinomycetota;c__Acidimicrobiia;o__Acidimicrobiales;f__UBA11606;g__UBA11606;s__UBA11606 sp022425325	901	171	117	83.33	3.15	83.33	Medium	2492945	2991654	53460	360	478	11256	7081	6924	5103	62823	31823	66.4	1.3	91.59	11	2717	21	144	6	0	0	0	d__Bacteria	p__Actinobacteriota	c__Acidimicrobiia	o__Acidimicrobiales	f__UBA11606	g__UBA11606	s__	84.16	2.41	Gradient Boost (General Model)	d__Bacteria	p__Actinobacteriota	c__Acidimicrobiia
SD3107_S37.metabat_sspec.006_sub	Illumina	BAYFeb	BAY	Summer	k__Bacteria (UID1453)	d__Bacteria;p__Actinobacteriota;c__Acidimicrobiia;o__Acidimicrobiales;f__UBA11606;g__UBA11606;s__	d__Bacteria;p__Actinomycetota;c__Acidimicrobiia;o__Acidimicrobiales;f__UBA11606;g__UBA11606;s__UBA11606 sp022425325	901	171	117	84.49	1.36	66.67	Medium	2471893	2925663	44723	385	493	10503	6532	6420	4923	51899	44011	66.5	1.29	91.92	11	2711	23	145	3	0	0	0	d__Bacteria	p__Actinobacteriota	c__Acidimicrobiia	o__Acidimicrobiales	f__UBA11606	g__UBA11606	s__	79.88	1.68	Gradient Boost (General Model)	d__Bacteria	p__Actinobacteriota	c__Acidimicrobiia
SD3108_S38.metabat_sens.062	Illumina	BAYFeb	BAY	Summer	k__Bacteria (UID1453)	d__Bacteria;p__Actinobacteriota;c__Acidimicrobiia;o__Acidimicrobiales;f__UBA11606;g__UBA11606;s__	d__Bacteria;p__Actinomycetota;c__Acidimicrobiia;o__Acidimicrobiales;f__UBA11606;g__UBA11606;s__UBA11606 sp022425325	901	171	117	81.83	7.21	93.33	Medium	2689833	3287099	52686	352	461	14286	8367	7641	5720	74908	35709	66.4	1.34	91.89	11	2898	25	133	12	1	0	0	d__Bacteria	p__Actinobacteriota	c__Acidimicrobiia	o__Acidimicrobiales	f__UBA11606	g__UBA11606	s__	78.45	8.17	Gradient Boost (General Model)	d__Bacteria	p__Actinobacteriota	c__Acidimicrobiia
SD3109_NP_metabat_bins_2.tsv.417	Nanopore	BR1Feb	BR1	Summer	k__Bacteria (UID1453)	d__Bacteria;p__Actinobacteriota;c__Acidimicrobiia;o__Acidimicrobiales;f__UBA11606;g__UBA11606;s__	d__Bacteria;p__Actinomycetota;c__Acidimicrobiia;o__Acidimicrobiales;f__UBA11606;g__UBA11606;s__UBA11606 sp022425325	901	171	117	84.49	0.85	0	Medium	2627334	3109639	0	62	62	69451	69451	42376	42376	144370	144370	66	0.92	87.5	11	2924	33	137	1	0	0	0	d__Bacteria	p__Actinobacteriota	c__Acidimicrobiia	o__Acidimicrobiales	f__UBA11606	g__UBA11606	s__	76.92	1.46	Gradient Boost (General Model)	d__Bacteria	p__Actinobacteriota	c__Acidimicrobiia
139545_S147_concoct_bins.tsv.149	Illumina	BAYJuly	BAY	Winter	k__Bacteria (UID1453)	d__Bacteria;p__Actinobacteriota;c__Acidimicrobiia;o__Acidimicrobiales;f__UBA11606;g__UBA11606;s__UBA11606 sp002694825	d__Bacteria;p__Actinomycetota;c__Acidimicrobiia;o__Acidimicrobiales;f__UBA11606;g__UBA11606;s__UBA11606 sp022425325	901	171	117	79.25	1.28	0	Medium	2444212	3084179	11780	314	439	14078	8568	7784	5540	53076	37364	66.4	1.38	92.73	11	2635	32	137	2	0	0	0	d__Bacteria	p__Actinobacteriota	c__Acidimicrobiia	o__Acidimicrobiales	f__UBA11606	g__UBA11606	s__UBA11606 sp002694825	78.55	1.34	Gradient Boost (General Model)	d__Bacteria	p__Actinobacteriota	c__Acidimicrobiia
139546_S148_metabat_bins_sens.tsv.055	Illumina	BAYJuly	BAY	Winter	k__Bacteria (UID1453)	d__Bacteria;p__Actinobacteriota;c__Acidimicrobiia;o__Acidimicrobiales;f__UBA11606;g__UBA11606;s__UBA11606 sp002694825	d__Bacteria;p__Actinomycetota;c__Acidimicrobiia;o__Acidimicrobiales;f__UBA11606;g__UBA11606;s__UBA11606 sp022425325	901	171	117	76.72	1.28	0	Medium	2295639	2992230	14400	393	537	9478	5809	5841	4248	45541	29776	66.4	1.51	92.55	11	2569	34	135	2	0	0	0	d__Bacteria	p__Actinobacteriota	c__Acidimicrobiia	o__Acidimicrobiales	f__UBA11606	g__UBA11606	s__UBA11606 sp002694825	81.32	0.72	Gradient Boost (General Model)	d__Bacteria	p__Actinobacteriota	c__Acidimicrobiia
139547_S149_metabat_bins_sens.tsv.068	Illumina	BAYJuly	BAY	Winter	k__Bacteria (UID1453)	d__Bacteria;p__Actinobacteriota;c__Acidimicrobiia;o__Acidimicrobiales;f__UBA11606;g__UBA11606;s__UBA11606 sp002694825	d__Bacteria;p__Actinomycetota;c__Acidimicrobiia;o__Acidimicrobiales;f__UBA11606;g__UBA11606;s__UBA11606 sp022425325	901	171	117	74.14	1.71	66.67	Medium	2288240	3086377	14700	426	573	7884	5114	5371	3967	41879	27644	66.4	1.43	92	11	2558	42	126	3	0	0	0	d__Bacteria	p__Actinobacteriota	c__Acidimicrobiia	o__Acidimicrobiales	f__UBA11606	g__UBA11606	s__UBA11606 sp002694825	74.57	0.46	Gradient Boost (General Model)	d__Bacteria	p__Actinobacteriota	c__Acidimicrobiia
139549_S151_metabat_bins_sspec.tsv.103	Illumina	BR1July	BR1	Winter	k__Bacteria (UID1453)	d__Bacteria;p__Actinobacteriota;c__Acidimicrobiia;o__Acidimicrobiales;f__UBA11606;g__UBA11606;s__UBA11606 sp002694825	d__Bacteria;p__Actinomycetota;c__Acidimicrobiia;o__Acidimicrobiales;f__UBA11606;g__UBA11606;s__UBA11606 sp022425325	901	171	117	80.1	2.56	75	Medium	2276143	2841627	13770	376	520	8689	5486	6053	4350	52667	32088	66.3	1.49	92.26	11	2557	29	138	4	0	0	0	d__Bacteria	p__Actinobacteriota	c__Acidimicrobiia	o__Acidimicrobiales	f__UBA11606	g__UBA11606	s__UBA11606 sp002694825	75.46	0.75	Gradient Boost (General Model)	d__Bacteria	p__Actinobacteriota	c__Acidimicrobiia
139554_S156_metabat_bins_sens.tsv.058	Illumina	BAYAug	BAY	Winter	k__Bacteria (UID1453)	d__Bacteria;p__Actinobacteriota;c__Acidimicrobiia;o__Acidimicrobiales;f__UBA11606;g__UBA11606;s__UBA11606 sp002694825	d__Bacteria;p__Actinomycetota;c__Acidimicrobiia;o__Acidimicrobiales;f__UBA11606;g__UBA11606;s__UBA11606 sp022425325	901	171	117	82.38	1.28	0	Medium	2389592	2900694	10700	276	383	16179	9884	8657	6211	61537	56947	66.5	1.41	93.1	11	2538	23	146	2	0	0	0	d__Bacteria	p__Actinobacteriota	c__Acidimicrobiia	o__Acidimicrobiales	f__UBA11606	g__UBA11606	s__UBA11606 sp002694825	83.29	2.16	Gradient Boost (General Model)	d__Bacteria	p__Actinobacteriota	c__Acidimicrobiia
139555_S157_maxbin_bins.tsv.012	Illumina	BAYAug	BAY	Winter	k__Bacteria (UID1453)	d__Bacteria;p__Actinobacteriota;c__Acidimicrobiia;o__Acidimicrobiales;f__UBA11606;g__UBA11606;s__UBA11606 sp002694825	d__Bacteria;p__Actinomycetota;c__Acidimicrobiia;o__Acidimicrobiales;f__UBA11606;g__UBA11606;s__UBA11606 sp022425325	901	171	117	84.52	1.28	50	Medium	2483267	2938082	12926	406	540	10447	5966	6116	4574	82056	27728	66.4	1.39	92.98	11	2724	24	145	2	0	0	0	d__Bacteria	p__Actinobacteriota	c__Acidimicrobiia	o__Acidimicrobiales	f__UBA11606	g__UBA11606	s__UBA11606 sp002694825	83.47	3.45	Gradient Boost (General Model)	d__Bacteria	p__Actinobacteriota	c__Acidimicrobiia
139556_S158_metabat_bins_sens.tsv.044	Illumina	BAYAug	BAY	Winter	k__Bacteria (UID1453)	d__Bacteria;p__Actinobacteriota;c__Acidimicrobiia;o__Acidimicrobiales;f__UBA11606;g__UBA11606;s__UBA11606 sp002694825	d__Bacteria;p__Actinomycetota;c__Acidimicrobiia;o__Acidimicrobiales;f__UBA11606;g__UBA11606;s__UBA11606 sp022425325	901	171	117	77.54	1.28	0	Medium	2303267	2970424	15200	288	440	13838	7637	7997	5200	59684	44822	66.4	1.34	92.29	11	2511	29	140	2	0	0	0	d__Bacteria	p__Actinobacteriota	c__Acidimicrobiia	o__Acidimicrobiales	f__UBA11606	g__UBA11606	s__UBA11606 sp002694825	79.05	1.49	Gradient Boost (General Model)	d__Bacteria	p__Actinobacteriota	c__Acidimicrobiia
139564_S165_metabat_bins_sspec.tsv.097	Illumina	BAYOct	BAY	Spring	k__Bacteria (UID1453)	d__Bacteria;p__Actinobacteriota;c__Acidimicrobiia;o__Acidimicrobiales;f__UBA11606;g__UBA11606;s__UBA11606 sp002694825	d__Bacteria;p__Actinomycetota;c__Acidimicrobiia;o__Acidimicrobiales;f__UBA11606;g__UBA11606;s__UBA11606 sp022425325	901	171	117	77.49	1.28	0	Medium	2353785	3037534	13010	310	441	16596	8150	7592	5307	73665	62382	66.5	1.41	92.79	11	2537	30	139	2	0	0	0	d__Bacteria	p__Actinobacteriota	c__Acidimicrobiia	o__Acidimicrobiales	f__UBA11606	g__UBA11606	s__UBA11606 sp002694825	82.65	0.47	Gradient Boost (General Model)	d__Bacteria	p__Actinobacteriota	c__Acidimicrobiia
139567_S168_maxbin_bins.tsv.018	Illumina	BR1Oct	BR1	Spring	k__Bacteria (UID1453)	d__Bacteria;p__Actinobacteriota;c__Acidimicrobiia;o__Acidimicrobiales;f__UBA11606;g__UBA11606;s__UBA11606 sp002694825	d__Bacteria;p__Actinomycetota;c__Acidimicrobiia;o__Acidimicrobiales;f__UBA11606;g__UBA11606;s__UBA11606 sp022425325	901	171	117	80.44	2.56	66.67	Medium	2509612	3119856	12610	333	460	15713	8714	7536	5428	85166	73450	66.4	1.71	93.07	11	2726	29	139	3	0	0	0	d__Bacteria	p__Actinobacteriota	c__Acidimicrobiia	o__Acidimicrobiales	f__UBA11606	g__UBA11606	s__UBA11606 sp002694825	80.81	4.33	Gradient Boost (General Model)	d__Bacteria	p__Actinobacteriota	c__Acidimicrobiia
139573_S174_metabat_bins_sspec.tsv.093	Illumina	BAYDec	BAY	Summer	k__Bacteria (UID1453)	d__Bacteria;p__Actinobacteriota;c__Acidimicrobiia;o__Acidimicrobiales;f__UBA11606;g__UBA11606;s__UBA11606 sp002694825	d__Bacteria;p__Actinomycetota;c__Acidimicrobiia;o__Acidimicrobiales;f__UBA11606;g__UBA11606;s__UBA11606 sp022425325	901	171	117	75.33	1.28	0	Medium	2123982	2819570	15100	246	397	15062	8259	8634	5312	52004	38090	66.5	1.26	92.36	11	2264	33	136	2	0	0	0	d__Bacteria	p__Actinobacteriota	c__Acidimicrobiia	o__Acidimicrobiales	f__UBA11606	g__UBA11606	s__UBA11606 sp002694825	70.5	0.38	Gradient Boost (General Model)	d__Bacteria	p__Actinobacteriota	c__Acidimicrobiia
139574_S175_metabat_bins_sens.tsv.092	Illumina	BAYDec	BAY	Summer	k__Bacteria (UID1453)	d__Bacteria;p__Actinobacteriota;c__Acidimicrobiia;o__Acidimicrobiales;f__UBA11606;g__UBA11606;s__UBA11606 sp002694825	d__Bacteria;p__Actinomycetota;c__Acidimicrobiia;o__Acidimicrobiales;f__UBA11606;g__UBA11606;s__UBA11606 sp022425325	901	171	117	72.38	1.28	0	Medium	2084259	2879606	16000	225	385	17165	7863	9263	5372	72052	41863	66.5	1.22	92.01	11	2224	39	130	2	0	0	0	d__Bacteria	p__Actinobacteriota	c__Acidimicrobiia	o__Acidimicrobiales	f__UBA11606	g__UBA11606	s__UBA11606 sp002694825	74.49	0.3	Gradient Boost (General Model)	d__Bacteria	p__Actinobacteriota	c__Acidimicrobiia
139575_S176_metabat_bins_2.tsv.047	Illumina	BAYDec	BAY	Summer	k__Bacteria (UID1453)	d__Bacteria;p__Actinobacteriota;c__Acidimicrobiia;o__Acidimicrobiales;f__UBA11606;g__UBA11606;s__UBA11606 sp002694825	d__Bacteria;p__Actinomycetota;c__Acidimicrobiia;o__Acidimicrobiales;f__UBA11606;g__UBA11606;s__UBA11606 sp022425325	901	171	117	91.36	1.28	0	High	2555740	2797439	15710	306	464	17476	8884	8352	5474	65599	54877	66.2	1.39	92.7	11	2739	12	157	2	0	0	0	d__Bacteria	p__Actinobacteriota	c__Acidimicrobiia	o__Acidimicrobiales	f__UBA11606	g__UBA11606	s__UBA11606 sp002694825	88.73	3.07	Gradient Boost (General Model)	d__Bacteria	p__Actinobacteriota	c__Acidimicrobiia
139577_S178_metabat_bins_sens.tsv.129	Illumina	BR1Dec	BR1	Summer	k__Bacteria (UID1453)	d__Bacteria;p__Actinobacteriota;c__Acidimicrobiia;o__Acidimicrobiales;f__UBA11606;g__UBA11606;s__UBA11606 sp002694825	d__Bacteria;p__Actinomycetota;c__Acidimicrobiia;o__Acidimicrobiales;f__UBA11606;g__UBA11606;s__UBA11606 sp022425325	901	171	117	81.48	1.38	0	Medium	2268310	2783886	11260	240	358	20305	10291	9451	6304	69871	44206	66.6	1.12	92.78	11	2405	26	142	3	0	0	0	d__Bacteria	p__Actinobacteriota	c__Acidimicrobiia	o__Acidimicrobiales	f__UBA11606	g__UBA11606	s__UBA11606 sp002694825	81.95	0.31	Gradient Boost (General Model)	d__Bacteria	p__Actinobacteriota	c__Acidimicrobiia
SD4486_NP_metabta_bins_sspec.tsv.239	Nanopore	BAYAug	BAY	Winter	k__Bacteria (UID1453)	d__Bacteria;p__Actinobacteriota;c__Acidimicrobiia;o__Acidimicrobiales;f__UBA11606;g__UBA11606;s__UBA11606 sp002694825	d__Bacteria;p__Actinomycetota;c__Acidimicrobiia;o__Acidimicrobiales;f__UBA11606;g__UBA11606;s__UBA11606 sp022425325	901	171	117	94.87	2.14	33.33	High	3149026	3319306	0	24	24	496293	496293	131209	131209	748384	748384	66.1	1.28	91.77	11	3278	6	162	3	0	0	0	d__Bacteria	p__Actinobacteriota	c__Acidimicrobiia	o__Acidimicrobiales	f__UBA11606	g__UBA11606	s__UBA11606 sp002694825	94.51	3.81	Gradient Boost (General Model)	d__Bacteria	p__Actinobacteriota	c__Acidimicrobiia
SD4487_NP_maxbin_bins.tsv.192	Nanopore	BR1Aug	BR1	Winter	k__Bacteria (UID1453)	d__Bacteria;p__Actinobacteriota;c__Acidimicrobiia;o__Acidimicrobiales;f__UBA11606;g__UBA11606;s__UBA11606 sp002694825	d__Bacteria;p__Actinomycetota;c__Acidimicrobiia;o__Acidimicrobiales;f__UBA11606;g__UBA11606;s__UBA11606 sp022425325	901	171	117	96.58	8.12	0	Medium	3074925	3183811	0	14	14	1920897	1920897	219637	219637	1920897	1920897	66.3	5.53	91.61	11	3301	4	154	13	0	0	0	d__Bacteria	p__Actinobacteriota	c__Acidimicrobiia	o__Acidimicrobiales	f__UBA11606	g__UBA11606	s__UBA11606 sp002694825	96.03	5.19	Gradient Boost (General Model)	d__Bacteria	p__Actinobacteriota	c__Acidimicrobiia
SD5569_S1.metabat_sens.003	Illumina	BAYDec	BAY	Summer	k__Bacteria (UID1453)	d__Bacteria;p__Actinobacteriota;c__Acidimicrobiia;o__Acidimicrobiales;f__UBA11606;g__UBA11606;s__UBA11606 sp002694825	d__Bacteria;p__Actinomycetota;c__Acidimicrobiia;o__Acidimicrobiales;f__UBA11606;g__UBA11606;s__UBA11606 sp022425325	901	171	117	56	1.66	50	Medium	1445137	2580602	170	587	604	2484	2435	2461	2392	10666	10666	66.3	1.57	94.77	11	1893	63	104	4	0	0	0	d__Bacteria	p__Actinobacteriota	c__Acidimicrobiia	o__Acidimicrobiales	f__UBA11606	g__UBA11606	s__UBA11606 sp002694825	56.71	1.77	Gradient Boost (General Model)	d__Bacteria	p__Actinobacteriota	c__Acidimicrobiia
SD9008_S2_metabat_bins_2.tsv.006	Illumina	BR1OctLT	BR1	Spring	k__Bacteria (UID1453)	d__Bacteria;p__Actinobacteriota;c__Acidimicrobiia;o__Acidimicrobiales;f__UBA11606;g__UBA11606;s__UBA11606 sp002694825	d__Bacteria;p__Actinomycetota;c__Acidimicrobiia;o__Acidimicrobiales;f__UBA11606;g__UBA11606;s__UBA11606 sp022425325	901	171	117	84.44	2.42	50	Medium	2510697	2973350	8210	433	516	8590	6897	5798	4849	44824	39015	66.4	1.48	93.55	11	2777	22	145	4	0	0	0	d__Bacteria	p__Actinobacteriota	c__Acidimicrobiia	o__Acidimicrobiales	f__UBA11606	g__UBA11606	s__UBA11606 sp002694825	86.43	4.31	Gradient Boost (General Model)	d__Bacteria	p__Actinobacteriota	c__Acidimicrobiia
SD9009_S3_metabat_bins_2.tsv.052	Illumina	BR1OctLT	BR1	Spring	k__Bacteria (UID1453)	d__Bacteria;p__Actinobacteriota;c__Acidimicrobiia;o__Acidimicrobiales;f__UBA11606;g__UBA11606;s__UBA11606 sp002694825	d__Bacteria;p__Actinomycetota;c__Acidimicrobiia;o__Acidimicrobiales;f__UBA11606;g__UBA11606;s__UBA11606 sp022425325	901	171	117	79.39	4.44	71.43	Medium	2470031	3111262	9310	371	465	12267	8898	6657	5291	56006	41842	66.4	1.6	93.39	11	2700	29	135	7	0	0	0	d__Bacteria	p__Actinobacteriota	c__Acidimicrobiia	o__Acidimicrobiales	f__UBA11606	g__UBA11606	s__UBA11606 sp002694825	79.83	3.08	Gradient Boost (General Model)	d__Bacteria	p__Actinobacteriota	c__Acidimicrobiia
139554_S156_metabat_bins_2.tsv.138_sub	Illumina	BAYAug	BAY	Winter	k__Bacteria (UID1453)	d__Bacteria;p__Actinobacteriota;c__Acidimicrobiia;o__Actinomarinales;f__Actinomarinaceae;g__Actinomarina;s__	d__Bacteria;p__Actinomycetota;c__Acidimicrobiia;o__Actinomarinales;f__Actinomarinaceae;g__Actinomarina;s__	901	171	117	72.7	4.7	0	Medium	1078241	1483138	1960	110	135	18721	14144	9802	7972	47903	47903	32.4	2.06	95.57	11	1240	43	123	4	1	0	0	d__Bacteria	p__Actinobacteriota	c__Acidimicrobiia	o__Actinomarinales	f__Actinomarinaceae	g__Actinomarina	s__	86.83	8.51	Gradient Boost (General Model)	d__Bacteria	p__Actinobacteriota	c__Acidimicrobiia
139558_S160_metabat_bins_sspec.tsv.029	Illumina	BR1Aug	BR1	Winter	k__Bacteria (UID1453)	d__Bacteria;p__Actinobacteriota;c__Acidimicrobiia;o__Actinomarinales;f__Actinomarinaceae;g__Actinomarina;s__	d__Bacteria;p__Actinomycetota;c__Acidimicrobiia;o__Actinomarinales;f__Actinomarinaceae;g__Actinomarina;s__	901	171	117	52.67	4.87	50	Medium	774684	1470826	3000	165	195	5647	4672	4695	3957	30129	30129	31.3	2.29	94.01	11	938	71	92	8	0	0	0	d__Bacteria	p__Actinobacteriota	c__Acidimicrobiia	o__Actinomarinales	f__Actinomarinaceae	g__Actinomarina	s__	58.18	4.27	Gradient Boost (General Model)	d__Bacteria	p__Actinobacteriota	c__Acidimicrobiia
139560_S161_metabat_bins_sens.tsv.021_sub	Illumina	BR1Aug	BR1	Winter	k__Bacteria (UID1453)	d__Bacteria;p__Actinobacteriota;c__Acidimicrobiia;o__Actinomarinales;f__Actinomarinaceae;g__Actinomarina;s__	d__Bacteria;p__Actinomycetota;c__Acidimicrobiia;o__Actinomarinales;f__Actinomarinaceae;g__Actinomarina;s__	901	171	117	50.37	5.13	71.43	Medium	744720	1478499	2810	153	182	6121	5128	4867	4076	28645	20888	31.5	2.07	93.85	11	906	85	81	4	1	0	0	d__Bacteria	p__Actinobacteriota	c__Acidimicrobiia	o__Actinomarinales	f__Actinomarinaceae	g__Actinomarina	s__	57.68	1.74	Gradient Boost (General Model)	d__Bacteria	p__Actinobacteriota	c__Acidimicrobiia
139561_S162_metabat_bins_2.tsv.132_sub	Illumina	BR2Aug	BR2	Winter	k__Bacteria (UID1453)	d__Bacteria;p__Actinobacteriota;c__Acidimicrobiia;o__Actinomarinales;f__Actinomarinaceae;g__Actinomarina;s__	d__Bacteria;p__Actinomycetota;c__Acidimicrobiia;o__Actinomarinales;f__Actinomarinaceae;g__Actinomarina;s__	901	171	117	68.71	9.91	26.67	Medium	1023080	1488983	1622	189	254	6821	5718	5413	4021	42409	42409	32.5	2.34	95.29	11	1285	44	114	12	1	0	0	d__Bacteria	p__Actinobacteriota	c__Acidimicrobiia	o__Actinomarinales	f__Actinomarinaceae	g__Actinomarina	s__	84.36	8.81	Gradient Boost (General Model)	d__Bacteria	p__Actinobacteriota	c__Acidimicrobiia
139562_S163_metabat_bins_2.tsv.045_sub	Illumina	BR2Aug	BR2	Winter	k__Bacteria (UID1453)	d__Bacteria;p__Actinobacteriota;c__Acidimicrobiia;o__Actinomarinales;f__Actinomarinaceae;g__Actinomarina;s__	d__Bacteria;p__Actinomycetota;c__Acidimicrobiia;o__Actinomarinales;f__Actinomarinaceae;g__Actinomarina;s__	901	171	117	62.65	5.28	7.14	Medium	958181	1529419	1258	286	374	3723	3234	3350	2558	24316	15302	32.9	3.36	95.39	11	1300	54	105	11	1	0	0	d__Bacteria	p__Actinobacteriota	c__Acidimicrobiia	o__Actinomarinales	f__Actinomarinaceae	g__Actinomarina	s__	79.17	10.45	Gradient Boost (General Model)	d__Bacteria	p__Actinobacteriota	c__Acidimicrobiia
139562_S163_vamb_bins.tsv.059_sub	Illumina	BR2Aug	BR2	Winter	k__Bacteria (UID1453)	d__Bacteria;p__Actinobacteriota;c__Acidimicrobiia;o__Actinomarinales;f__Actinomarinaceae;g__Actinomarina;s__	d__Bacteria;p__Actinomycetota;c__Acidimicrobiia;o__Actinomarinales;f__Actinomarinaceae;g__Actinomarina;s__	901	171	117	61.01	6.41	80	Medium	929853	1524099	1700	112	129	12288	10495	8302	7194	31933	31933	31.4	1.78	94.45	11	1057	62	101	7	1	0	0	d__Bacteria	p__Actinobacteriota	c__Acidimicrobiia	o__Actinomarinales	f__Actinomarinaceae	g__Actinomarina	s__	75.14	7.9	Gradient Boost (General Model)	d__Bacteria	p__Actinobacteriota	c__Acidimicrobiia
139585_S186_metabat_bins_2.tsv.173	Illumina	BR1Feb21	BR1	Summer	k__Bacteria (UID1453)	d__Bacteria;p__Actinobacteriota;c__Acidimicrobiia;o__Actinomarinales;f__Actinomarinaceae;g__Actinomarina;s__	d__Bacteria;p__Actinomycetota;c__Acidimicrobiia;o__Actinomarinales;f__Actinomarinaceae;g__Actinomarina;s__	901	171	117	66.67	1.28	0	Medium	893518	1340210	2600	87	113	17070	14651	10270	7884	120076	54321	32.5	2.15	94.7	11	1037	42	127	2	0	0	0	d__Bacteria	p__Actinobacteriota	c__Acidimicrobiia	o__Actinomarinales	f__Actinomarinaceae	g__Actinomarina	s__	79.28	0.4	Gradient Boost (General Model)	d__Bacteria	p__Actinobacteriota	c__Acidimicrobiia
139586_S187_maxbin_bins.tsv.022	Illumina	BR1Feb21	BR1	Summer	k__Bacteria (UID1453)	d__Bacteria;p__Actinobacteriota;c__Acidimicrobiia;o__Actinomarinales;f__Actinomarinaceae;g__Actinomarina;s__	d__Bacteria;p__Actinomycetota;c__Acidimicrobiia;o__Actinomarinales;f__Actinomarinaceae;g__Actinomarina;s__	901	171	117	63.68	6.84	25	Medium	765299	1201789	1600	90	106	17150	13074	8503	7204	48302	43604	32.7	2.23	95.76	11	867	49	114	8	0	0	0	d__Bacteria	p__Actinobacteriota	c__Acidimicrobiia	o__Actinomarinales	f__Actinomarinaceae	g__Actinomarina	s__	76.97	5.91	Gradient Boost (General Model)	d__Bacteria	p__Actinobacteriota	c__Acidimicrobiia
139588_S189_maxbin_bins.tsv.030	Illumina	BR2Feb21	BR2	Summer	k__Bacteria (UID1453)	d__Bacteria;p__Actinobacteriota;c__Acidimicrobiia;o__Actinomarinales;f__Actinomarinaceae;g__Actinomarina;s__	d__Bacteria;p__Actinomycetota;c__Acidimicrobiia;o__Actinomarinales;f__Actinomarinaceae;g__Actinomarina;s__	901	171	117	61.97	2.14	0	Medium	801185	1292859	1300	111	124	13547	10256	7217	6450	39854	39854	31.4	2.51	95.65	11	935	62	106	3	0	0	0	d__Bacteria	p__Actinobacteriota	c__Acidimicrobiia	o__Actinomarinales	f__Actinomarinaceae	g__Actinomarina	s__	78.36	3.5	Gradient Boost (General Model)	d__Bacteria	p__Actinobacteriota	c__Acidimicrobiia
SD3109_NP_metabat_bins_2.tsv.188	Nanopore	BR1Feb	BR1	Summer	k__Bacteria (UID1453)	d__Bacteria;p__Actinobacteriota;c__Acidimicrobiia;o__Actinomarinales;f__Actinomarinaceae;g__Actinomarina;s__	d__Bacteria;p__Actinomycetota;c__Acidimicrobiia;o__Actinomarinales;f__Actinomarinaceae;g__Actinomarina;s__	901	171	117	61.97	1.71	100	Medium	646508	1043260	0	4	4	394060	394060	161627	161627	394060	394060	31.7	0.45	95.36	11	727	50	118	3	0	0	0	d__Bacteria	p__Actinobacteriota	c__Acidimicrobiia	o__Actinomarinales	f__Actinomarinaceae	g__Actinomarina	s__	70.58	2.17	Gradient Boost (General Model)	d__Bacteria	p__Actinobacteriota	c__Acidimicrobiia
SD3109_NP_metabta_bins_sspec.tsv.060	Nanopore	BR1Feb	BR1	Summer	k__Bacteria (UID1453)	d__Bacteria;p__Actinobacteriota;c__Acidimicrobiia;o__Actinomarinales;f__Actinomarinaceae;g__Actinomarina;s__	d__Bacteria;p__Actinomycetota;c__Acidimicrobiia;o__Actinomarinales;f__Actinomarinaceae;g__Actinomarina;s__	901	171	117	77.78	0.43	0	Finished	1012864	1302217	0	1	1	1012864	1012864	1012864	1012864	1012864	1012864	31	0	93.88	11	1119	30	140	1	0	0	0	d__Bacteria	p__Actinobacteriota	c__Acidimicrobiia	o__Actinomarinales	f__Actinomarinaceae	g__Actinomarina	s__	88.21	0.2	Gradient Boost (General Model)	d__Bacteria	p__Actinobacteriota	c__Acidimicrobiia
SD4486_NP_metabat_bins_2.tsv.295_sub	Nanopore	BAYAug	BAY	Winter	k__Bacteria (UID1453)	d__Bacteria;p__Actinobacteriota;c__Acidimicrobiia;o__Actinomarinales;f__Actinomarinaceae;g__Actinomarina;s__	d__Bacteria;p__Actinomycetota;c__Acidimicrobiia;o__Actinomarinales;f__Actinomarinaceae;g__Actinomarina;s__	901	171	117	67.52	1.28	0	Medium	840401	1244670	0	5	5	576677	576677	168080	168080	576677	576677	32.2	0.27	94.16	11	941	42	127	2	0	0	0	d__Bacteria	p__Actinobacteriota	c__Acidimicrobiia	o__Actinomarinales	f__Actinomarinaceae	g__Actinomarina	s__	82.13	1.23	Gradient Boost (General Model)	d__Bacteria	p__Actinobacteriota	c__Acidimicrobiia
SD4487_NP_metabat_bins_2.tsv.193	Nanopore	BR1Aug	BR1	Winter	k__Bacteria (UID1453)	d__Bacteria;p__Actinobacteriota;c__Acidimicrobiia;o__Actinomarinales;f__Actinomarinaceae;g__Actinomarina;s__	d__Bacteria;p__Actinomycetota;c__Acidimicrobiia;o__Actinomarinales;f__Actinomarinaceae;g__Actinomarina;s__	901	171	117	72.65	0.43	0	Medium	1095568	1508008	0	5	5	911943	911943	219113	219113	911943	911943	32.3	1.23	92.56	11	1288	36	134	1	0	0	0	d__Bacteria	p__Actinobacteriota	c__Acidimicrobiia	o__Actinomarinales	f__Actinomarinaceae	g__Actinomarina	s__	88.35	1.56	Gradient Boost (General Model)	d__Bacteria	p__Actinobacteriota	c__Acidimicrobiia
SD4487_NP_metabat_bins_2.tsv.278	Nanopore	BR1Aug	BR1	Winter	k__Bacteria (UID1453)	d__Bacteria;p__Actinobacteriota;c__Acidimicrobiia;o__Actinomarinales;f__Actinomarinaceae;g__Actinomarina;s__	d__Bacteria;p__Actinomycetota;c__Acidimicrobiia;o__Actinomarinales;f__Actinomarinaceae;g__Actinomarina;s__	901	171	117	77.35	2.14	33.33	Medium	1205141	1558036	0	7	7	1039210	1039210	172163	172163	1039210	1039210	31.2	1.47	91.47	11	1617	30	138	3	0	0	0	d__Bacteria	p__Actinobacteriota	c__Acidimicrobiia	o__Actinomarinales	f__Actinomarinaceae	g__Actinomarina	s__	88.22	3.73	Gradient Boost (General Model)	d__Bacteria	p__Actinobacteriota	c__Acidimicrobiia
139548_S150_metabat_bins_sspec.tsv.027	Illumina	BR1July	BR1	Winter	k__Bacteria (UID1453)	d__Bacteria;p__Actinobacteriota;c__Acidimicrobiia;o__Actinomarinales;f__Actinomarinaceae;g__Actinomarina;s__Actinomarina sp902580215	d__Bacteria;p__Actinomycetota;c__Acidimicrobiia;o__Actinomarinales;f__Actinomarinaceae;g__Actinomarina;s__Actinomarina sp902580215	901	171	117	68.7	1.28	0	Medium	859923	1251707	1100	103	114	13584	10925	8348	7533	70453	70453	33.3	2.19	95.92	11	993	43	126	2	0	0	0	d__Bacteria	p__Actinobacteriota	c__Acidimicrobiia	o__Actinomarinales	f__Actinomarinaceae	g__Actinomarina	s__Actinomarina sp902580215	84.19	2.92	Gradient Boost (General Model)	d__Bacteria	p__Actinobacteriota	c__Acidimicrobiia
139561_S162_metabat_bins_sspec.tsv.006	Illumina	BR2Aug	BR2	Winter	k__Bacteria (UID1453)	d__Bacteria;p__Actinobacteriota;c__Acidimicrobiia;o__Actinomarinales;f__Actinomarinaceae;g__Actinomarina;s__Actinomarina sp902580215	d__Bacteria;p__Actinomycetota;c__Acidimicrobiia;o__Actinomarinales;f__Actinomarinaceae;g__Actinomarina;s__Actinomarina sp902580215	901	171	117	52.14	0.09	0	Medium	718280	1377599	713	76	98	18460	12177	9451	7322	59410	59410	33.5	2.05	96.16	11	831	65	105	1	0	0	0	d__Bacteria	p__Actinobacteriota	c__Acidimicrobiia	o__Actinomarinales	f__Actinomarinaceae	g__Actinomarina	s__Actinomarina sp902580215	61.15	0.32	Gradient Boost (General Model)	d__Bacteria	p__Actinobacteriota	c__Acidimicrobiia
139587_S188_maxbin_bins.tsv.008	Illumina	BR1Feb21	BR1	Summer	k__Bacteria (UID1453)	d__Bacteria;p__Actinobacteriota;c__Acidimicrobiia;o__Actinomarinales;f__Actinomarinaceae;g__Actinomarina;s__Actinomarina sp902580215	d__Bacteria;p__Actinomycetota;c__Acidimicrobiia;o__Actinomarinales;f__Actinomarinaceae;g__Actinomarina;s__Actinomarina sp902580215	901	171	117	59.83	0.43	0	Medium	658280	1100251	1300	80	93	14791	11350	8228	7064	72275	37711	32.8	2.2	95.96	11	771	51	119	1	0	0	0	d__Bacteria	p__Actinobacteriota	c__Acidimicrobiia	o__Actinomarinales	f__Actinomarinaceae	g__Actinomarina	s__Actinomarina sp902580215	79.28	1.08	Gradient Boost (General Model)	d__Bacteria	p__Actinobacteriota	c__Acidimicrobiia
SD3107_S37.metabat_2.060_sub	Illumina	BAYFeb	BAY	Summer	k__Bacteria (UID1453)	d__Bacteria;p__Actinobacteriota;c__Acidimicrobiia;o__Actinomarinales;f__Actinomarinaceae;g__Actinomarina;s__Actinomarina sp902580215	d__Bacteria;p__Actinomycetota;c__Acidimicrobiia;o__Actinomarinales;f__Actinomarinaceae;g__Actinomarina;s__Actinomarina sp902580215	901	171	117	59.71	3.85	40	Medium	870699	1458213	9169	128	148	10618	8210	6802	5821	50545	33612	33.3	2.22	94.12	11	1050	57	109	5	0	0	0	d__Bacteria	p__Actinobacteriota	c__Acidimicrobiia	o__Actinomarinales	f__Actinomarinaceae	g__Actinomarina	s__Actinomarina sp902580215	72.89	0.83	Gradient Boost (General Model)	d__Bacteria	p__Actinobacteriota	c__Acidimicrobiia
SD4487_S28.maxbin.009	Illumina	BR1Aug	BR1	Winter	k__Bacteria (UID2495)	d__Bacteria;p__Actinobacteriota;c__Acidimicrobiia;o__Actinomarinales;f__Actinomarinaceae;g__Actinomarina;s__Actinomarina sp902580215	d__Bacteria;p__Actinomycetota;c__Acidimicrobiia;o__Actinomarinales;f__Actinomarinaceae;g__Actinomarina;s__Actinomarina sp902580215	2993	139	83	68.07	0	0	Medium	619359	909885	5213	75	85	22235	21356	8258	7225	69953	69953	32.5	3.34	95.02	11	719	33	106	0	0	0	0	d__Bacteria	p__Actinobacteriota	c__Acidimicrobiia	o__Actinomarinales	f__Actinomarinaceae	g__Actinomarina	s__Actinomarina sp902580215	74.23	0.76	Gradient Boost (General Model)	d__Bacteria	p__Actinobacteriota	c__Acidimicrobiia
139537_S33_metabat_bins_2.tsv.007_sub	Illumina	BAYMay	BAY	Autumn	k__Bacteria (UID1453)	d__Bacteria;p__Actinobacteriota;c__Acidimicrobiia;o__Actinomarinales;f__Actinomarinaceae;g__Actinomarina;s__Actinomarina sp902595195	d__Bacteria;p__Actinomycetota;c__Acidimicrobiia;o__Actinomarinales;f__Actinomarinaceae;g__Actinomarina;s__Actinomarina sp902595195	901	171	117	60.68	2.56	0	Medium	816701	1345915	2200	88	110	17728	13729	9280	7404	54993	48117	32.6	1.93	94.85	11	934	54	113	4	0	0	0	d__Bacteria	p__Actinobacteriota	c__Acidimicrobiia	o__Actinomarinales	f__Actinomarinaceae	g__Actinomarina	s__Actinomarina sp902595195	78.3	4.27	Gradient Boost (General Model)	d__Bacteria	p__Actinobacteriota	c__Acidimicrobiia
139536_S27_concoct_bins.tsv.018	Illumina	BAYMay	BAY	Autumn	o__Actinomycetales (UID1572)	d__Bacteria;p__Actinobacteriota;c__Actinomycetia;o__Actinomycetales;f__Microbacteriaceae;g__Aquiluna;s__	d__Bacteria;p__Actinomycetota;c__Actinomycetia;o__Actinomycetales;f__Microbacteriaceae;g__Aquiluna;s__	580	286	171	70	2.14	66.67	Medium	930025	1328607	1678	260	369	4024	3238	3577	2515	17448	11417	57.1	1.5	95.2	11	1211	82	198	6	0	0	0	d__Bacteria	p__Actinobacteriota	c__Actinomycetia	o__Actinomycetales	f__Microbacteriaceae	g__Aquiluna	s__	71.36	2.7	Neural Network (Specific Model)	d__Bacteria	p__Actinobacteriota	c__Actinomycetia
139536_S27_concoct_bins.tsv.132	Illumina	BAYMay	BAY	Autumn	o__Actinomycetales (UID1572)	d__Bacteria;p__Actinobacteriota;c__Actinomycetia;o__Actinomycetales;f__Microbacteriaceae;g__Aquiluna;s__	d__Bacteria;p__Actinomycetota;c__Actinomycetia;o__Actinomycetales;f__Microbacteriaceae;g__Aquiluna;s__	580	286	171	83.25	2.34	75	Medium	1078598	1295613	1107	212	276	6330	5359	5087	3903	25113	23127	54.8	1.32	95.44	11	1307	52	230	4	0	0	0	d__Bacteria	p__Actinobacteriota	c__Actinomycetia	o__Actinomycetales	f__Microbacteriaceae	g__Aquiluna	s__	82.8	3.39	Neural Network (Specific Model)	d__Bacteria	p__Actinobacteriota	c__Actinomycetia
139537_S33_concoct_bins.tsv.032	Illumina	BAYMay	BAY	Autumn	o__Actinomycetales (UID1572)	d__Bacteria;p__Actinobacteriota;c__Actinomycetia;o__Actinomycetales;f__Microbacteriaceae;g__Aquiluna;s__	d__Bacteria;p__Actinomycetota;c__Actinomycetia;o__Actinomycetales;f__Microbacteriaceae;g__Aquiluna;s__	580	286	171	87.17	2.34	75	Medium	1105040	1267684	929	190	255	7954	6499	5816	4329	36747	30818	54.8	1.15	95.58	11	1313	43	239	4	0	0	0	d__Bacteria	p__Actinobacteriota	c__Actinomycetia	o__Actinomycetales	f__Microbacteriaceae	g__Aquiluna	s__	86.18	1.45	Neural Network (Specific Model)	d__Bacteria	p__Actinobacteriota	c__Actinomycetia
139537_S33_concoct_bins.tsv.129	Illumina	BAYMay	BAY	Autumn	o__Actinomycetales (UID1572)	d__Bacteria;p__Actinobacteriota;c__Actinomycetia;o__Actinomycetales;f__Microbacteriaceae;g__Aquiluna;s__	d__Bacteria;p__Actinomycetota;c__Actinomycetia;o__Actinomycetales;f__Microbacteriaceae;g__Aquiluna;s__	580	286	171	68.56	1.08	50	Medium	947473	1381962	1587	282	387	3845	3202	3359	2444	12160	11175	57	1.51	95.04	11	1283	82	200	4	0	0	0	d__Bacteria	p__Actinobacteriota	c__Actinomycetia	o__Actinomycetales	f__Microbacteriaceae	g__Aquiluna	s__	68.84	1.64	Neural Network (Specific Model)	d__Bacteria	p__Actinobacteriota	c__Actinomycetia
139538_S35_concoct_bins.tsv.032	Illumina	BAYMay	BAY	Autumn	o__Actinomycetales (UID1572)	d__Bacteria;p__Actinobacteriota;c__Actinomycetia;o__Actinomycetales;f__Microbacteriaceae;g__Aquiluna;s__	d__Bacteria;p__Actinomycetota;c__Actinomycetia;o__Actinomycetales;f__Microbacteriaceae;g__Aquiluna;s__	580	286	171	60.08	0.88	0	Medium	802520	1335752	2265	265	386	3226	2694	3028	2073	12291	9447	57.2	1.42	94.63	11	1096	110	174	2	0	0	0	d__Bacteria	p__Actinobacteriota	c__Actinomycetia	o__Actinomycetales	f__Microbacteriaceae	g__Aquiluna	s__	64.24	0.9	Neural Network (Specific Model)	d__Bacteria	p__Actinobacteriota	c__Actinomycetia
139538_S35_concoct_bins.tsv.078	Illumina	BAYMay	BAY	Autumn	o__Actinomycetales (UID1572)	d__Bacteria;p__Actinobacteriota;c__Actinomycetia;o__Actinomycetales;f__Microbacteriaceae;g__Aquiluna;s__	d__Bacteria;p__Actinomycetota;c__Actinomycetia;o__Actinomycetales;f__Microbacteriaceae;g__Aquiluna;s__	580	286	171	82.87	1.56	50	Medium	1054487	1272459	2057	222	342	6222	4206	4749	3077	20953	18208	54.8	1.27	94.72	11	1308	55	227	4	0	0	0	d__Bacteria	p__Actinobacteriota	c__Actinomycetia	o__Actinomycetales	f__Microbacteriaceae	g__Aquiluna	s__	80.52	1.62	Neural Network (Specific Model)	d__Bacteria	p__Actinobacteriota	c__Actinomycetia
139539_COM_concoct_bins.tsv.101	Illumina	BR1May	BR1	Autumn	o__Actinomycetales (UID1572)	d__Bacteria;p__Actinobacteriota;c__Actinomycetia;o__Actinomycetales;f__Microbacteriaceae;g__Aquiluna;s__	d__Bacteria;p__Actinomycetota;c__Actinomycetia;o__Actinomycetales;f__Microbacteriaceae;g__Aquiluna;s__	580	286	171	80.7	2.83	66.67	Medium	1085859	1345550	1501	216	323	6576	4632	5027	3357	24334	18141	54.8	1.11	95.23	11	1301	68	209	9	0	0	0	d__Bacteria	p__Actinobacteriota	c__Actinomycetia	o__Actinomycetales	f__Microbacteriaceae	g__Aquiluna	s__	79.21	2.67	Neural Network (Specific Model)	d__Bacteria	p__Actinobacteriota	c__Actinomycetia
139540_COM_metabat_bins_2.tsv.190	Illumina	BR1May	BR1	Autumn	o__Actinomycetales (UID1572)	d__Bacteria;p__Actinobacteriota;c__Actinomycetia;o__Actinomycetales;f__Microbacteriaceae;g__Aquiluna;s__	d__Bacteria;p__Actinomycetota;c__Actinomycetia;o__Actinomycetales;f__Microbacteriaceae;g__Aquiluna;s__	580	286	171	82.37	0.88	100	Medium	1090347	1323719	638	162	219	9605	7120	6730	4975	41719	23467	54.7	1.03	95.58	11	1250	57	227	2	0	0	0	d__Bacteria	p__Actinobacteriota	c__Actinomycetia	o__Actinomycetales	f__Microbacteriaceae	g__Aquiluna	s__	78.37	0.6	Neural Network (Specific Model)	d__Bacteria	p__Actinobacteriota	c__Actinomycetia
139541_S25_metabat_bins_2.tsv.023	Illumina	BR1May	BR1	Autumn	o__Actinomycetales (UID1572)	d__Bacteria;p__Actinobacteriota;c__Actinomycetia;o__Actinomycetales;f__Microbacteriaceae;g__Aquiluna;s__	d__Bacteria;p__Actinomycetota;c__Actinomycetia;o__Actinomycetales;f__Microbacteriaceae;g__Aquiluna;s__	580	286	171	73.32	2.68	50	Medium	972927	1326960	2210	258	386	4887	3461	3771	2514	12450	11743	56.3	4.83	94.71	11	1295	74	204	8	0	0	0	d__Bacteria	p__Actinobacteriota	c__Actinomycetia	o__Actinomycetales	f__Microbacteriaceae	g__Aquiluna	s__	74.84	3.85	Gradient Boost (General Model)	d__Bacteria	p__Actinobacteriota	c__Actinomycetia
139546_S148_concoct_bins.tsv.144_sub	Illumina	BAYJuly	BAY	Winter	o__Actinomycetales (UID1572)	d__Bacteria;p__Actinobacteriota;c__Actinomycetia;o__Actinomycetales;f__Microbacteriaceae;g__Aquiluna;s__	d__Bacteria;p__Actinomycetota;c__Actinomycetia;o__Actinomycetales;f__Microbacteriaceae;g__Aquiluna;s__	580	286	171	56.32	1.58	0	Medium	880073	1562630	1178	317	420	2944	2470	2776	2092	9241	9241	56.2	1.88	94.69	11	1184	116	166	4	0	0	0	d__Bacteria	p__Actinobacteriota	c__Actinomycetia	o__Actinomycetales	f__Microbacteriaceae	g__Aquiluna	s__	54.88	1.28	Neural Network (Specific Model)	d__Bacteria	p__Actinobacteriota	c__Actinomycetia
139547_S149_concoct_bins.tsv.122_sub	Illumina	BAYJuly	BAY	Winter	o__Actinomycetales (UID1572)	d__Bacteria;p__Actinobacteriota;c__Actinomycetia;o__Actinomycetales;f__Microbacteriaceae;g__Aquiluna;s__	d__Bacteria;p__Actinomycetota;c__Actinomycetia;o__Actinomycetales;f__Microbacteriaceae;g__Aquiluna;s__	580	286	171	52.42	6.24	11.11	Medium	931674	1777325	1240	168	193	10626	9159	5545	4820	52595	49959	55.1	2	94.02	11	1067	141	127	18	0	0	0	d__Bacteria	p__Actinobacteriota	c__Actinomycetia	o__Actinomycetales	f__Microbacteriaceae	g__Aquiluna	s__	56.19	6.99	Neural Network (Specific Model)	d__Bacteria	p__Actinobacteriota	c__Actinomycetia
139547_S149_maxbin_bins.tsv.139_sub	Illumina	BAYJuly	BAY	Winter	o__Actinomycetales (UID1572)	d__Bacteria;p__Actinobacteriota;c__Actinomycetia;o__Actinomycetales;f__Microbacteriaceae;g__Aquiluna;s__	d__Bacteria;p__Actinomycetota;c__Actinomycetia;o__Actinomycetales;f__Microbacteriaceae;g__Aquiluna;s__	580	286	171	74.71	4.6	14.29	Medium	1084452	1451549	814	254	321	5607	4856	4269	3375	32184	23799	56.6	1.28	95.39	11	1296	77	195	14	0	0	0	d__Bacteria	p__Actinobacteriota	c__Actinomycetia	o__Actinomycetales	f__Microbacteriaceae	g__Aquiluna	s__	75.59	4.89	Neural Network (Specific Model)	d__Bacteria	p__Actinobacteriota	c__Actinomycetia
139548_S150_maxbin_bins.tsv.013_sub	Illumina	BR1July	BR1	Winter	o__Actinomycetales (UID1572)	d__Bacteria;p__Actinobacteriota;c__Actinomycetia;o__Actinomycetales;f__Microbacteriaceae;g__Aquiluna;s__	d__Bacteria;p__Actinomycetota;c__Actinomycetia;o__Actinomycetales;f__Microbacteriaceae;g__Aquiluna;s__	580	286	171	73.61	1.17	0	Medium	1159369	1575016	5589	169	230	9945	7736	6860	5016	34620	34620	56.2	5.39	91.58	11	1262	92	192	2	0	0	0	d__Bacteria	p__Actinobacteriota	c__Actinomycetia	o__Actinomycetales	f__Microbacteriaceae	g__Aquiluna	s__	73.64	0.25	Neural Network (Specific Model)	d__Bacteria	p__Actinobacteriota	c__Actinomycetia
139553_S155_concoct_bins.tsv.048	Illumina	BR2July	BR2	Winter	o__Actinomycetales (UID1572)	d__Bacteria;p__Actinobacteriota;c__Actinomycetia;o__Actinomycetales;f__Microbacteriaceae;g__Aquiluna;s__	d__Bacteria;p__Actinomycetota;c__Actinomycetia;o__Actinomycetales;f__Microbacteriaceae;g__Aquiluna;s__	580	286	171	53.22	1.17	0	Medium	706935	1328326	1787	263	389	2818	2206	2687	1812	9058	5916	52.7	1.28	94.24	11	952	131	153	2	0	0	0	d__Bacteria	p__Actinobacteriota	c__Actinomycetia	o__Actinomycetales	f__Microbacteriaceae	g__Aquiluna	s__	44.85	0.31	Neural Network (Specific Model)	d__Bacteria	p__Actinobacteriota	c__Actinomycetia
139554_S156_maxbin_bins.tsv.003_sub	Illumina	BAYAug	BAY	Winter	o__Actinomycetales (UID1572)	d__Bacteria;p__Actinobacteriota;c__Actinomycetia;o__Actinomycetales;f__Microbacteriaceae;g__Aquiluna;s__	d__Bacteria;p__Actinomycetota;c__Actinomycetia;o__Actinomycetales;f__Microbacteriaceae;g__Aquiluna;s__	580	286	171	78.98	0	0	Medium	1003983	1271186	1700	109	126	19911	13274	9210	7954	52064	52064	54.8	1.38	93.78	11	1065	73	213	0	0	0	0	d__Bacteria	p__Actinobacteriota	c__Actinomycetia	o__Actinomycetales	f__Microbacteriaceae	g__Aquiluna	s__	74.71	0	Neural Network (Specific Model)	d__Bacteria	p__Actinobacteriota	c__Actinomycetia
139560_S161_concoct_bins.tsv.020_sub	Illumina	BR1Aug	BR1	Winter	o__Actinomycetales (UID1572)	d__Bacteria;p__Actinobacteriota;c__Actinomycetia;o__Actinomycetales;f__Microbacteriaceae;g__Aquiluna;s__	d__Bacteria;p__Actinomycetota;c__Actinomycetia;o__Actinomycetales;f__Microbacteriaceae;g__Aquiluna;s__	580	286	171	87.71	3.98	54.55	Medium	1351873	1541299	2176	188	217	15055	11183	7190	6219	69735	56052	54.5	1.88	94.51	11	1448	47	230	8	1	0	0	d__Bacteria	p__Actinobacteriota	c__Actinomycetia	o__Actinomycetales	f__Microbacteriaceae	g__Aquiluna	s__	87.67	5.21	Neural Network (Specific Model)	d__Bacteria	p__Actinobacteriota	c__Actinomycetia
139564_S165_concoct_bins.tsv.193_sub	Illumina	BAYOct	BAY	Spring	o__Actinomycetales (UID1572)	d__Bacteria;p__Actinobacteriota;c__Actinomycetia;o__Actinomycetales;f__Microbacteriaceae;g__Aquiluna;s__	d__Bacteria;p__Actinomycetota;c__Actinomycetia;o__Actinomycetales;f__Microbacteriaceae;g__Aquiluna;s__	580	286	171	90.28	1.77	81.82	High	1255534	1390711	3510	150	186	19246	12507	8370	6731	69076	36409	54.8	1.46	93.75	11	1346	30	249	5	2	0	0	d__Bacteria	p__Actinobacteriota	c__Actinomycetia	o__Actinomycetales	f__Microbacteriaceae	g__Aquiluna	s__	94.03	4.15	Neural Network (Specific Model)	d__Bacteria	p__Actinobacteriota	c__Actinomycetia
139568_S169_concoct_bins.tsv.022	Illumina	BR1Oct	BR1	Spring	o__Actinomycetales (UID1572)	d__Bacteria;p__Actinobacteriota;c__Actinomycetia;o__Actinomycetales;f__Microbacteriaceae;g__Aquiluna;s__	d__Bacteria;p__Actinomycetota;c__Actinomycetia;o__Actinomycetales;f__Microbacteriaceae;g__Aquiluna;s__	580	286	171	88.68	0.97	33.33	Medium	1230528	1387605	3490	161	204	15417	9981	7643	6014	76303	45257	54.8	1.38	93.7	11	1339	33	250	3	0	0	0	d__Bacteria	p__Actinobacteriota	c__Actinomycetia	o__Actinomycetales	f__Microbacteriaceae	g__Aquiluna	s__	85.73	4.8	Neural Network (Specific Model)	d__Bacteria	p__Actinobacteriota	c__Actinomycetia
139569_S170_concoct_bins.tsv.181	Illumina	BR1Oct	BR1	Spring	o__Actinomycetales (UID1572)	d__Bacteria;p__Actinobacteriota;c__Actinomycetia;o__Actinomycetales;f__Microbacteriaceae;g__Aquiluna;s__	d__Bacteria;p__Actinomycetota;c__Actinomycetia;o__Actinomycetales;f__Microbacteriaceae;g__Aquiluna;s__	580	286	171	86.23	2.36	71.43	Medium	1165596	1351729	2471	156	186	12496	9299	7471	6253	57463	55790	54.8	1.14	94.44	11	1269	41	238	7	0	0	0	d__Bacteria	p__Actinobacteriota	c__Actinomycetia	o__Actinomycetales	f__Microbacteriaceae	g__Aquiluna	s__	86.51	1.72	Neural Network (Specific Model)	d__Bacteria	p__Actinobacteriota	c__Actinomycetia
139577_S178_concoct_bins.tsv.169_sub	Illumina	BR1Dec	BR1	Summer	o__Actinomycetales (UID1572)	d__Bacteria;p__Actinobacteriota;c__Actinomycetia;o__Actinomycetales;f__Microbacteriaceae;g__Aquiluna;s__	d__Bacteria;p__Actinomycetota;c__Actinomycetia;o__Actinomycetales;f__Microbacteriaceae;g__Aquiluna;s__	580	286	171	60.86	2.92	22.22	Medium	799159	1313110	1991	282	413	3016	2431	2833	1930	7200	7009	57	1.42	94.66	11	1130	106	171	9	0	0	0	d__Bacteria	p__Actinobacteriota	c__Actinomycetia	o__Actinomycetales	f__Microbacteriaceae	g__Aquiluna	s__	60.7	2.4	Neural Network (Specific Model)	d__Bacteria	p__Actinobacteriota	c__Actinomycetia
139587_S188_metabat_bins_2.tsv.164	Illumina	BR1Feb21	BR1	Summer	o__Actinomycetales (UID1572)	d__Bacteria;p__Actinobacteriota;c__Actinomycetia;o__Actinomycetales;f__Microbacteriaceae;g__Aquiluna;s__	d__Bacteria;p__Actinomycetota;c__Actinomycetia;o__Actinomycetales;f__Microbacteriaceae;g__Aquiluna;s__	580	286	171	54.78	0.61	80	Medium	703250	1283771	3520	235	396	2993	2352	2992	1766	11190	9887	57	1.27	92.22	11	1002	119	162	5	0	0	0	d__Bacteria	p__Actinobacteriota	c__Actinomycetia	o__Actinomycetales	f__Microbacteriaceae	g__Aquiluna	s__	47.77	0.5	Neural Network (Specific Model)	d__Bacteria	p__Actinobacteriota	c__Actinomycetia
139588_S189_metabat_bins_2.tsv.116	Illumina	BR2Feb21	BR2	Summer	o__Actinomycetales (UID1572)	d__Bacteria;p__Actinobacteriota;c__Actinomycetia;o__Actinomycetales;f__Microbacteriaceae;g__Aquiluna;s__	d__Bacteria;p__Actinomycetota;c__Actinomycetia;o__Actinomycetales;f__Microbacteriaceae;g__Aquiluna;s__	580	286	171	90.98	0.29	0	High	1139763	1252762	1500	43	58	42275	34128	26506	19625	169285	169285	57	1.1	95.33	11	1208	20	265	1	0	0	0	d__Bacteria	p__Actinobacteriota	c__Actinomycetia	o__Actinomycetales	f__Microbacteriaceae	g__Aquiluna	s__	86.72	0	Neural Network (Specific Model)	d__Bacteria	p__Actinobacteriota	c__Actinomycetia
SD9007_COM_maxbin_bins.tsv.039	Illumina	BR1OctLT	BR1	Spring	o__Actinomycetales (UID1572)	d__Bacteria;p__Actinobacteriota;c__Actinomycetia;o__Actinomycetales;f__Microbacteriaceae;g__Aquiluna;s__	d__Bacteria;p__Actinomycetota;c__Actinomycetia;o__Actinomycetales;f__Microbacteriaceae;g__Aquiluna;s__	580	286	171	81.56	2.05	50	Medium	1000973	1227284	2300	126	149	11293	10177	7944	6702	47260	34810	54.9	1.07	94.72	11	1073	64	218	4	0	0	0	d__Bacteria	p__Actinobacteriota	c__Actinomycetia	o__Actinomycetales	f__Microbacteriaceae	g__Aquiluna	s__	78.78	0.57	Neural Network (Specific Model)	d__Bacteria	p__Actinobacteriota	c__Actinomycetia
SD9008_S2_metabat_bins_2.tsv.100_sub	Illumina	BR1OctLT	BR1	Spring	o__Actinomycetales (UID1572)	d__Bacteria;p__Actinobacteriota;c__Actinomycetia;o__Actinomycetales;f__Microbacteriaceae;g__Aquiluna;s__	d__Bacteria;p__Actinomycetota;c__Actinomycetia;o__Actinomycetales;f__Microbacteriaceae;g__Aquiluna;s__	580	286	171	79.45	4.39	70	Medium	922338	1160904	510	210	216	5486	5256	4392	4267	13341	13341	54.9	0.98	95.64	11	1068	79	197	10	0	0	0	d__Bacteria	p__Actinobacteriota	c__Actinomycetia	o__Actinomycetales	f__Microbacteriaceae	g__Aquiluna	s__	70.51	1.91	Neural Network (Specific Model)	d__Bacteria	p__Actinobacteriota	c__Actinomycetia
SD4486_NP_maxbin_bins.tsv.065	Nanopore	BAYAug	BAY	Winter	o__Actinomycetales (UID1572)	d__Bacteria;p__Actinobacteriota;c__Actinomycetia;o__Actinomycetales;f__Microbacteriaceae;g__Aquiluna;s__Aquiluna sp016780945	d__Bacteria;p__Actinomycetota;c__Actinomycetia;o__Actinomycetales;f__Microbacteriaceae;g__Aquiluna;s__Aquiluna sp016780945	580	286	171	93.42	0	0	High	1340728	1435162	0	7	7	1235982	1235982	191532	191532	1235982	1235982	55	1.42	94.35	11	1440	12	274	0	0	0	0	d__Bacteria	p__Actinobacteriota	c__Actinomycetia	o__Actinomycetales	f__Microbacteriaceae	g__Aquiluna	s__Aquiluna sp016780945	93.34	0.86	Neural Network (Specific Model)	d__Bacteria	p__Actinobacteriota	c__Actinomycetia
139536_S27_vamb_bins.tsv.098	Illumina	BAYMay	BAY	Autumn	o__Actinomycetales (UID1593)	d__Bacteria;p__Actinobacteriota;c__Actinomycetia;o__Actinomycetales;f__Microbacteriaceae;g__Pontimonas;s__	d__Bacteria;p__Actinomycetota;c__Actinomycetia;o__Actinomycetales;f__Microbacteriaceae;g__Pontimonas;s__Pontimonas sp023263045	69	400	198	87.23	2.66	87.5	Medium	1258361	1442578	2489	147	186	14200	10968	8560	6752	71839	63063	58.6	1.69	94.05	11	1383	47	345	8	0	0	0	d__Bacteria	p__Actinobacteriota	c__Actinomycetia	o__Actinomycetales	f__Microbacteriaceae	g__Pontimonas	s__	90.12	0.4	Neural Network (Specific Model)	d__Bacteria	p__Actinobacteriota	c__Actinomycetia
139537_S33_concoct_bins.tsv.140	Illumina	BAYMay	BAY	Autumn	o__Actinomycetales (UID1593)	d__Bacteria;p__Actinobacteriota;c__Actinomycetia;o__Actinomycetales;f__Microbacteriaceae;g__Pontimonas;s__	d__Bacteria;p__Actinomycetota;c__Actinomycetia;o__Actinomycetales;f__Microbacteriaceae;g__Pontimonas;s__	69	400	198	86.66	2.35	70	Medium	1211560	1398061	1193	214	275	8615	6652	5661	4401	34483	33881	58.7	1.86	94.53	11	1425	47	343	10	0	0	0	d__Bacteria	p__Actinobacteriota	c__Actinomycetia	o__Actinomycetales	f__Microbacteriaceae	g__Pontimonas	s__	90.24	1.01	Gradient Boost (General Model)	d__Bacteria	p__Actinobacteriota	c__Actinomycetia
139538_S35_vamb_bins.tsv.104	Illumina	BAYMay	BAY	Autumn	o__Actinomycetales (UID1593)	d__Bacteria;p__Actinobacteriota;c__Actinomycetia;o__Actinomycetales;f__Microbacteriaceae;g__Pontimonas;s__	d__Bacteria;p__Actinomycetota;c__Actinomycetia;o__Actinomycetales;f__Microbacteriaceae;g__Pontimonas;s__	69	400	198	77.58	1.53	40	Medium	1115552	1437938	1576	223	328	6008	4939	5002	3396	30160	22784	58.8	1.51	94.16	11	1361	82	313	5	0	0	0	d__Bacteria	p__Actinobacteriota	c__Actinomycetia	o__Actinomycetales	f__Microbacteriaceae	g__Pontimonas	s__	77.68	0.38	Neural Network (Specific Model)	d__Bacteria	p__Actinobacteriota	c__Actinomycetia
139545_S147_metabat_bins_sens.tsv.120_sub	Illumina	BAYJuly	BAY	Winter	o__Actinomycetales (UID1593)	d__Bacteria;p__Actinobacteriota;c__Actinomycetia;o__Actinomycetales;f__Microbacteriaceae;g__Pontimonas;s__	d__Bacteria;p__Actinomycetota;c__Actinomycetia;o__Actinomycetales;f__Microbacteriaceae;g__Pontimonas;s__	69	400	198	59.76	1	75	Medium	768983	1286785	880	203	277	4096	3356	3788	2772	16315	16115	58.9	1.38	94.6	11	984	156	240	4	0	0	0	d__Bacteria	p__Actinobacteriota	c__Actinomycetia	o__Actinomycetales	f__Microbacteriaceae	g__Pontimonas	s__	59.52	0.67	Neural Network (Specific Model)	d__Bacteria	p__Actinobacteriota	c__Actinomycetia
139546_S148_concoct_bins.tsv.036	Illumina	BAYJuly	BAY	Winter	o__Actinomycetales (UID1593)	d__Bacteria;p__Actinobacteriota;c__Actinomycetia;o__Actinomycetales;f__Microbacteriaceae;g__Pontimonas;s__	d__Bacteria;p__Actinomycetota;c__Actinomycetia;o__Actinomycetales;f__Microbacteriaceae;g__Pontimonas;s__	69	400	198	67.11	4.05	26.67	Medium	880251	1311654	925	301	385	3020	2637	2924	2283	13416	8294	58.8	1.95	94.36	11	1182	121	266	12	1	0	0	d__Bacteria	p__Actinobacteriota	c__Actinomycetia	o__Actinomycetales	f__Microbacteriaceae	g__Pontimonas	s__	79.88	2.69	Gradient Boost (General Model)	d__Bacteria	p__Actinobacteriota	c__Actinomycetia
139547_S149_vamb_bins.tsv.005_sub	Illumina	BAYJuly	BAY	Winter	o__Actinomycetales (UID1593)	d__Bacteria;p__Actinobacteriota;c__Actinomycetia;o__Actinomycetales;f__Microbacteriaceae;g__Pontimonas;s__	d__Bacteria;p__Actinomycetota;c__Actinomycetia;o__Actinomycetales;f__Microbacteriaceae;g__Pontimonas;s__	69	400	198	69.01	0	0	Medium	884108	1281130	782	253	301	3810	3496	3494	2934	11284	11284	58.8	1.63	94.3	11	1127	105	295	0	0	0	0	d__Bacteria	p__Actinobacteriota	c__Actinomycetia	o__Actinomycetales	f__Microbacteriaceae	g__Pontimonas	s__	63.43	1.6	Neural Network (Specific Model)	d__Bacteria	p__Actinobacteriota	c__Actinomycetia
139549_S151_vamb_bins.tsv.111	Illumina	BR1July	BR1	Winter	o__Actinomycetales (UID1593)	d__Bacteria;p__Actinobacteriota;c__Actinomycetia;o__Actinomycetales;f__Microbacteriaceae;g__Pontimonas;s__	d__Bacteria;p__Actinomycetota;c__Actinomycetia;o__Actinomycetales;f__Microbacteriaceae;g__Pontimonas;s__	69	400	198	88.18	0	0	Medium	1233011	1398289	1880	50	76	56526	32772	24660	16199	172483	121913	57.9	1.16	94.41	11	1256	46	354	0	0	0	0	d__Bacteria	p__Actinobacteriota	c__Actinomycetia	o__Actinomycetales	f__Microbacteriaceae	g__Pontimonas	s__	86.26	0.15	Neural Network (Specific Model)	d__Bacteria	p__Actinobacteriota	c__Actinomycetia
139551_S153_concoct_bins.tsv.162_sub	Illumina	BR2July	BR2	Winter	o__Actinomycetales (UID1593)	d__Bacteria;p__Actinobacteriota;c__Actinomycetia;o__Actinomycetales;f__Microbacteriaceae;g__Pontimonas;s__	d__Bacteria;p__Actinomycetota;c__Actinomycetia;o__Actinomycetales;f__Microbacteriaceae;g__Pontimonas;s__	69	400	198	79.58	1.11	66.67	Medium	1064832	1338065	1324	245	349	5393	3805	4346	3047	20024	20024	58.4	2.17	94.26	11	1319	72	322	6	0	0	0	d__Bacteria	p__Actinobacteriota	c__Actinomycetia	o__Actinomycetales	f__Microbacteriaceae	g__Pontimonas	s__	85.69	1.27	Gradient Boost (General Model)	d__Bacteria	p__Actinobacteriota	c__Actinomycetia
139553_S155_metabat_bins_sens.tsv.138	Illumina	BR2July	BR2	Winter	o__Actinomycetales (UID1593)	d__Bacteria;p__Actinobacteriota;c__Actinomycetia;o__Actinomycetales;f__Microbacteriaceae;g__Pontimonas;s__	d__Bacteria;p__Actinomycetota;c__Actinomycetia;o__Actinomycetales;f__Microbacteriaceae;g__Pontimonas;s__	69	400	198	84.69	0.51	100	Medium	1292039	1525610	3630	90	129	28393	16490	14355	9987	80033	63155	60.5	1.45	93.4	11	1369	49	350	1	0	0	0	d__Bacteria	p__Actinobacteriota	c__Actinomycetia	o__Actinomycetales	f__Microbacteriaceae	g__Pontimonas	s__	91.17	0.77	Neural Network (Specific Model)	d__Bacteria	p__Actinobacteriota	c__Actinomycetia
139554_S156_metabat_bins_2.tsv.094_sub	Illumina	BAYAug	BAY	Winter	o__Actinomycetales (UID1593)	d__Bacteria;p__Actinobacteriota;c__Actinomycetia;o__Actinomycetales;f__Microbacteriaceae;g__Pontimonas;s__	d__Bacteria;p__Actinomycetota;c__Actinomycetia;o__Actinomycetales;f__Microbacteriaceae;g__Pontimonas;s__Pontimonas sp023263045	69	400	198	82.14	0.42	100	Medium	1098750	1337655	4670	165	218	9070	6431	6659	5018	33893	22315	58.7	2.15	93	11	1249	66	332	2	0	0	0	d__Bacteria	p__Actinobacteriota	c__Actinomycetia	o__Actinomycetales	f__Microbacteriaceae	g__Pontimonas	s__	82.62	0.87	Neural Network (Specific Model)	d__Bacteria	p__Actinobacteriota	c__Actinomycetia
139554_S156_metabat_bins_sens.tsv.116_sub	Illumina	BAYAug	BAY	Winter	o__Actinomycetales (UID1593)	d__Bacteria;p__Actinobacteriota;c__Actinomycetia;o__Actinomycetales;f__Microbacteriaceae;g__Pontimonas;s__	d__Bacteria;p__Actinomycetota;c__Actinomycetia;o__Actinomycetales;f__Microbacteriaceae;g__Pontimonas;s__	69	400	198	73.9	1.41	83.33	Medium	1013281	1371152	1391	201	300	6492	5098	5041	3372	18901	14769	58.1	1.04	94.91	11	1218	93	301	6	0	0	0	d__Bacteria	p__Actinobacteriota	c__Actinomycetia	o__Actinomycetales	f__Microbacteriaceae	g__Pontimonas	s__	71.98	0.55	Neural Network (Specific Model)	d__Bacteria	p__Actinobacteriota	c__Actinomycetia
139555_S157_vamb_bins.tsv.103_sub	Illumina	BAYAug	BAY	Winter	o__Actinomycetales (UID1593)	d__Bacteria;p__Actinobacteriota;c__Actinomycetia;o__Actinomycetales;f__Microbacteriaceae;g__Pontimonas;s__	d__Bacteria;p__Actinomycetota;c__Actinomycetia;o__Actinomycetales;f__Microbacteriaceae;g__Pontimonas;s__	69	400	198	55.65	1.2	66.67	Medium	760871	1367243	1817	276	402	2836	2301	2756	1888	10126	10126	58.7	1.59	93.46	11	1087	155	239	6	0	0	0	d__Bacteria	p__Actinobacteriota	c__Actinomycetia	o__Actinomycetales	f__Microbacteriaceae	g__Pontimonas	s__	68.4	1.07	Gradient Boost (General Model)	d__Bacteria	p__Actinobacteriota	c__Actinomycetia
139557_S159_concoct_bins.tsv.046	Illumina	BR1Aug	BR1	Winter	o__Actinomycetales (UID1572)	d__Bacteria;p__Actinobacteriota;c__Actinomycetia;o__Actinomycetales;f__Microbacteriaceae;g__Pontimonas;s__	d__Bacteria;p__Actinomycetota;c__Actinomycetia;o__Actinomycetales;f__Microbacteriaceae;g__Pontimonas;s__	580	286	171	72.67	0.63	33.33	Medium	1019969	1403563	1907	258	397	4600	3452	3953	2564	16695	13561	58	1.4	94.21	11	1287	73	210	3	0	0	0	d__Bacteria	p__Actinobacteriota	c__Actinomycetia	o__Actinomycetales	f__Microbacteriaceae	g__Pontimonas	s__	70.33	3.72	Neural Network (Specific Model)	d__Bacteria	p__Actinobacteriota	c__Actinomycetia
139558_S160_vamb_bins.tsv.003	Illumina	BR1Aug	BR1	Winter	o__Actinomycetales (UID1593)	d__Bacteria;p__Actinobacteriota;c__Actinomycetia;o__Actinomycetales;f__Microbacteriaceae;g__Pontimonas;s__	d__Bacteria;p__Actinomycetota;c__Actinomycetia;o__Actinomycetales;f__Microbacteriaceae;g__Pontimonas;s__	69	400	198	56.3	0.97	75	Medium	749000	1330373	1207	256	369	3242	2506	2925	2026	9246	8846	58.7	1.62	93.95	11	1015	150	246	4	0	0	0	d__Bacteria	p__Actinobacteriota	c__Actinomycetia	o__Actinomycetales	f__Microbacteriaceae	g__Pontimonas	s__	63.86	0.97	Gradient Boost (General Model)	d__Bacteria	p__Actinobacteriota	c__Actinomycetia
139560_S161_metabat_bins_2.tsv.041	Illumina	BR1Aug	BR1	Winter	o__Actinomycetales (UID1593)	d__Bacteria;p__Actinobacteriota;c__Actinomycetia;o__Actinomycetales;f__Microbacteriaceae;g__Pontimonas;s__	d__Bacteria;p__Actinomycetota;c__Actinomycetia;o__Actinomycetales;f__Microbacteriaceae;g__Pontimonas;s__	69	400	198	70.43	2.31	66.67	Medium	881586	1251719	1233	241	336	4075	3320	3658	2620	15906	11263	58.8	1.49	93.98	11	1143	101	293	6	0	0	0	d__Bacteria	p__Actinobacteriota	c__Actinomycetia	o__Actinomycetales	f__Microbacteriaceae	g__Pontimonas	s__	65.62	1.12	Neural Network (Specific Model)	d__Bacteria	p__Actinobacteriota	c__Actinomycetia
139562_S163_metabat_bins_sspec.tsv.145	Illumina	BR2Aug	BR2	Winter	o__Actinomycetales (UID1593)	d__Bacteria;p__Actinobacteriota;c__Actinomycetia;o__Actinomycetales;f__Microbacteriaceae;g__Pontimonas;s__	d__Bacteria;p__Actinomycetota;c__Actinomycetia;o__Actinomycetales;f__Microbacteriaceae;g__Pontimonas;s__	69	400	198	92.77	1	60	High	1269028	1367929	1017	132	176	13657	11001	9613	7204	34638	30119	58.2	2.24	94.59	11	1381	28	367	5	0	0	0	d__Bacteria	p__Actinobacteriota	c__Actinomycetia	o__Actinomycetales	f__Microbacteriaceae	g__Pontimonas	s__	91.09	3.39	Neural Network (Specific Model)	d__Bacteria	p__Actinobacteriota	c__Actinomycetia
139563_S164_metabat_bins_2.tsv.141_sub	Illumina	BR2Aug	BR2	Winter	o__Actinomycetales (UID1572)	d__Bacteria;p__Actinobacteriota;c__Actinomycetia;o__Actinomycetales;f__Microbacteriaceae;g__Pontimonas;s__	d__Bacteria;p__Actinomycetota;c__Actinomycetia;o__Actinomycetales;f__Microbacteriaceae;g__Pontimonas;s__	580	288	173	84.89	1.2	25	Medium	1240827	1461688	2340	165	243	12352	8939	7520	5096	54014	54014	60.4	4.3	93.7	11	1387	36	248	4	0	0	0	d__Bacteria	p__Actinobacteriota	c__Actinomycetia	o__Actinomycetales	f__Microbacteriaceae	g__Pontimonas	s__	83.54	0.08	Neural Network (Specific Model)	d__Bacteria	p__Actinobacteriota	c__Actinomycetia
139563_S164_vamb_bins.tsv.151	Illumina	BR2Aug	BR2	Winter	o__Actinomycetales (UID1593)	d__Bacteria;p__Actinobacteriota;c__Actinomycetia;o__Actinomycetales;f__Microbacteriaceae;g__Pontimonas;s__	d__Bacteria;p__Actinomycetota;c__Actinomycetia;o__Actinomycetales;f__Microbacteriaceae;g__Pontimonas;s__	69	400	198	86.96	1.05	25	Medium	1148346	1320545	1843	178	287	9333	5481	6451	3994	29275	23230	58.5	1.6	94.24	11	1343	60	336	4	0	0	0	d__Bacteria	p__Actinobacteriota	c__Actinomycetia	o__Actinomycetales	f__Microbacteriaceae	g__Pontimonas	s__	76.78	0.4	Neural Network (Specific Model)	d__Bacteria	p__Actinobacteriota	c__Actinomycetia
139564_S165_concoct_bins.tsv.091	Illumina	BAYOct	BAY	Spring	o__Actinomycetales (UID1593)	d__Bacteria;p__Actinobacteriota;c__Actinomycetia;o__Actinomycetales;f__Microbacteriaceae;g__Pontimonas;s__	d__Bacteria;p__Actinomycetota;c__Actinomycetia;o__Actinomycetales;f__Microbacteriaceae;g__Pontimonas;s__	69	400	198	81.45	3.19	13.33	Medium	1194311	1466312	1388	261	353	5695	4312	4575	3379	29434	27885	58.6	1.97	94.52	11	1429	65	320	15	0	0	0	d__Bacteria	p__Actinobacteriota	c__Actinomycetia	o__Actinomycetales	f__Microbacteriaceae	g__Pontimonas	s__	76.96	3.52	Neural Network (Specific Model)	d__Bacteria	p__Actinobacteriota	c__Actinomycetia
139565_S166_concoct_bins.tsv.131_sub	Illumina	BAYOct	BAY	Spring	o__Actinomycetales (UID1593)	d__Bacteria;p__Actinobacteriota;c__Actinomycetia;o__Actinomycetales;f__Microbacteriaceae;g__Pontimonas;s__	d__Bacteria;p__Actinomycetota;c__Actinomycetia;o__Actinomycetales;f__Microbacteriaceae;g__Pontimonas;s__	69	400	198	61.98	1.96	36.36	Medium	767993	1239098	961	247	324	3626	2861	3109	2367	19014	10640	59.3	1.48	94.67	11	1016	145	244	11	0	0	0	d__Bacteria	p__Actinobacteriota	c__Actinomycetia	o__Actinomycetales	f__Microbacteriaceae	g__Pontimonas	s__	70.14	2.38	Gradient Boost (General Model)	d__Bacteria	p__Actinobacteriota	c__Actinomycetia
139565_S166_metabat_bins_2.tsv.060_sub	Illumina	BAYOct	BAY	Spring	o__Actinomycetales (UID1572)	d__Bacteria;p__Actinobacteriota;c__Actinomycetia;o__Actinomycetales;f__Microbacteriaceae;g__Pontimonas;s__	d__Bacteria;p__Actinomycetota;c__Actinomycetia;o__Actinomycetales;f__Microbacteriaceae;g__Pontimonas;s__	580	288	173	73.89	0.92	33.33	Medium	985150	1333266	1057	176	245	7749	6355	5597	4016	31201	24428	58.2	0.99	94.7	11	1154	71	214	3	0	0	0	d__Bacteria	p__Actinobacteriota	c__Actinomycetia	o__Actinomycetales	f__Microbacteriaceae	g__Pontimonas	s__	63.68	0.63	Neural Network (Specific Model)	d__Bacteria	p__Actinobacteriota	c__Actinomycetia
139566_S167_concoct_bins.tsv.055_sub	Illumina	BAYOct	BAY	Spring	o__Actinomycetales (UID1593)	d__Bacteria;p__Actinobacteriota;c__Actinomycetia;o__Actinomycetales;f__Microbacteriaceae;g__Pontimonas;s__	d__Bacteria;p__Actinomycetota;c__Actinomycetia;o__Actinomycetales;f__Microbacteriaceae;g__Pontimonas;s__	69	400	198	70.82	1.25	40	Medium	952071	1344353	1216	285	371	3716	3197	3340	2562	12397	11327	58.9	1.95	94.77	11	1222	112	283	5	0	0	0	d__Bacteria	p__Actinobacteriota	c__Actinomycetia	o__Actinomycetales	f__Microbacteriaceae	g__Pontimonas	s__	64.17	1.02	Neural Network (Specific Model)	d__Bacteria	p__Actinobacteriota	c__Actinomycetia
139566_S167_metabat_bins_2.tsv.004	Illumina	BAYOct	BAY	Spring	o__Actinomycetales (UID1593)	d__Bacteria;p__Actinobacteriota;c__Actinomycetia;o__Actinomycetales;f__Microbacteriaceae;g__Pontimonas;s__	d__Bacteria;p__Actinomycetota;c__Actinomycetia;o__Actinomycetales;f__Microbacteriaceae;g__Pontimonas;s__	69	400	198	79.67	0.34	100	Medium	1096556	1376373	1078	196	281	7976	5399	5594	3898	28788	28788	58.1	1.15	94.85	11	1295	81	317	2	0	0	0	d__Bacteria	p__Actinobacteriota	c__Actinomycetia	o__Actinomycetales	f__Microbacteriaceae	g__Pontimonas	s__	73.81	2.61	Neural Network (Specific Model)	d__Bacteria	p__Actinobacteriota	c__Actinomycetia
139570_S171_metabat_bins_2.tsv.166	Illumina	BR2Oct	BR2	Spring	o__Actinomycetales (UID1593)	d__Bacteria;p__Actinobacteriota;c__Actinomycetia;o__Actinomycetales;f__Microbacteriaceae;g__Pontimonas;s__	d__Bacteria;p__Actinomycetota;c__Actinomycetia;o__Actinomycetales;f__Microbacteriaceae;g__Pontimonas;s__	69	400	198	76.74	4.03	42.86	Medium	1064983	1387781	1315	241	333	5446	4236	4419	3194	23127	22552	58.4	2.4	94.26	11	1300	83	303	14	0	0	0	d__Bacteria	p__Actinobacteriota	c__Actinomycetia	o__Actinomycetales	f__Microbacteriaceae	g__Pontimonas	s__	80.16	1.38	Gradient Boost (General Model)	d__Bacteria	p__Actinobacteriota	c__Actinomycetia
139571_S172_vamb_bins.tsv.013	Illumina	BR2Oct	BR2	Spring	o__Actinomycetales (UID1593)	d__Bacteria;p__Actinobacteriota;c__Actinomycetia;o__Actinomycetales;f__Microbacteriaceae;g__Pontimonas;s__	d__Bacteria;p__Actinomycetota;c__Actinomycetia;o__Actinomycetales;f__Microbacteriaceae;g__Pontimonas;s__	69	400	198	63.98	1.56	50	Medium	834190	1303829	2309	262	420	3493	2630	3183	1980	15280	9481	58.7	1.68	93.01	11	1137	141	253	6	0	0	0	d__Bacteria	p__Actinobacteriota	c__Actinomycetia	o__Actinomycetales	f__Microbacteriaceae	g__Pontimonas	s__	69.89	1.92	Gradient Boost (General Model)	d__Bacteria	p__Actinobacteriota	c__Actinomycetia
139572_S173_metabat_bins_sens.tsv.123	Illumina	BR2Oct	BR2	Spring	o__Actinomycetales (UID1593)	d__Bacteria;p__Actinobacteriota;c__Actinomycetia;o__Actinomycetales;f__Microbacteriaceae;g__Pontimonas;s__	d__Bacteria;p__Actinomycetota;c__Actinomycetia;o__Actinomycetales;f__Microbacteriaceae;g__Pontimonas;s__	69	400	198	77.64	1.56	57.14	Medium	1030185	1326874	1360	144	199	10336	7077	7154	5169	39066	23738	58.6	1.53	94.24	11	1167	83	310	7	0	0	0	d__Bacteria	p__Actinobacteriota	c__Actinomycetia	o__Actinomycetales	f__Microbacteriaceae	g__Pontimonas	s__	65.62	0.45	Neural Network (Specific Model)	d__Bacteria	p__Actinobacteriota	c__Actinomycetia
139579_S180_metabat_bins_2.tsv.173_sub	Illumina	BR2Dec	BR2	Summer	o__Actinomycetales (UID1593)	d__Bacteria;p__Actinobacteriota;c__Actinomycetia;o__Actinomycetales;f__Microbacteriaceae;g__Pontimonas;s__	d__Bacteria;p__Actinomycetota;c__Actinomycetia;o__Actinomycetales;f__Microbacteriaceae;g__Pontimonas;s__	69	400	198	76.33	1.78	55.56	Medium	1136051	1488341	1051	238	337	5820	4572	4773	3367	21701	20372	57.7	3.93	94.7	11	1359	84	307	9	0	0	0	d__Bacteria	p__Actinobacteriota	c__Actinomycetia	o__Actinomycetales	f__Microbacteriaceae	g__Pontimonas	s__	72.76	1.1	Neural Network (Specific Model)	d__Bacteria	p__Actinobacteriota	c__Actinomycetia
139580_S181_metabat_bins_sspec.tsv.138	Illumina	BR2Dec	BR2	Summer	o__Actinomycetales (UID1593)	d__Bacteria;p__Actinobacteriota;c__Actinomycetia;o__Actinomycetales;f__Microbacteriaceae;g__Pontimonas;s__	d__Bacteria;p__Actinomycetota;c__Actinomycetia;o__Actinomycetales;f__Microbacteriaceae;g__Pontimonas;s__	69	400	198	83.11	0.15	100	Medium	1195575	1438545	914	94	118	23904	17333	12718	10124	60337	57844	58	1.01	94.77	11	1281	66	331	3	0	0	0	d__Bacteria	p__Actinobacteriota	c__Actinomycetia	o__Actinomycetales	f__Microbacteriaceae	g__Pontimonas	s__	80.46	0.79	Neural Network (Specific Model)	d__Bacteria	p__Actinobacteriota	c__Actinomycetia
139581_S182_concoct_bins.tsv.194	Illumina	BR2Dec	BR2	Summer	o__Actinomycetales (UID1593)	d__Bacteria;p__Actinobacteriota;c__Actinomycetia;o__Actinomycetales;f__Microbacteriaceae;g__Pontimonas;s__	d__Bacteria;p__Actinomycetota;c__Actinomycetia;o__Actinomycetales;f__Microbacteriaceae;g__Pontimonas;s__	69	400	198	66.68	3.9	27.78	Medium	1021572	1532052	1939	318	471	3673	2629	3212	2164	14715	14715	58.4	2.28	93.89	11	1349	125	257	18	0	0	0	d__Bacteria	p__Actinobacteriota	c__Actinomycetia	o__Actinomycetales	f__Microbacteriaceae	g__Pontimonas	s__	67.25	7.61	Neural Network (Specific Model)	d__Bacteria	p__Actinobacteriota	c__Actinomycetia
139588_S189_metabat_bins_sens.tsv.145	Illumina	BR2Feb21	BR2	Summer	o__Actinomycetales (UID1593)	d__Bacteria;p__Actinobacteriota;c__Actinomycetia;o__Actinomycetales;f__Microbacteriaceae;g__Pontimonas;s__	d__Bacteria;p__Actinomycetota;c__Actinomycetia;o__Actinomycetales;f__Microbacteriaceae;g__Pontimonas;s__	69	400	198	74.24	1.94	66.67	Medium	996169	1341822	967	123	175	11440	8445	8098	5686	32105	29057	60.9	1.07	94.89	11	1106	89	305	6	0	0	0	d__Bacteria	p__Actinobacteriota	c__Actinomycetia	o__Actinomycetales	f__Microbacteriaceae	g__Pontimonas	s__	71.11	0.7	Neural Network (Specific Model)	d__Bacteria	p__Actinobacteriota	c__Actinomycetia
139589_S190_concoct_bins.tsv.137	Illumina	BR2Feb21	BR2	Summer	o__Actinomycetales (UID1593)	d__Bacteria;p__Actinobacteriota;c__Actinomycetia;o__Actinomycetales;f__Microbacteriaceae;g__Pontimonas;s__	d__Bacteria;p__Actinomycetota;c__Actinomycetia;o__Actinomycetales;f__Microbacteriaceae;g__Pontimonas;s__	69	400	198	80.67	0.25	0	Medium	1194521	1480750	1591	183	241	10029	7875	6527	4949	43880	43880	60.7	1.53	93.9	11	1352	68	331	1	0	0	0	d__Bacteria	p__Actinobacteriota	c__Actinomycetia	o__Actinomycetales	f__Microbacteriaceae	g__Pontimonas	s__	83.51	1.52	Neural Network (Specific Model)	d__Bacteria	p__Actinobacteriota	c__Actinomycetia
139590_S191_metabat_bins_sens.tsv.124	Illumina	BR2Feb21	BR2	Summer	o__Actinomycetales (UID1593)	d__Bacteria;p__Actinobacteriota;c__Actinomycetia;o__Actinomycetales;f__Microbacteriaceae;g__Pontimonas;s__	d__Bacteria;p__Actinomycetota;c__Actinomycetia;o__Actinomycetales;f__Microbacteriaceae;g__Pontimonas;s__	69	400	198	74.41	1.18	100	Medium	1011456	1359301	2255	102	146	16999	11465	9916	6912	50684	37853	60.9	1.01	93.95	11	1099	93	304	3	0	0	0	d__Bacteria	p__Actinobacteriota	c__Actinomycetia	o__Actinomycetales	f__Microbacteriaceae	g__Pontimonas	s__	70.36	1.15	Neural Network (Specific Model)	d__Bacteria	p__Actinobacteriota	c__Actinomycetia
SD4486_NP_maxbin_bins.tsv.156	Nanopore	BAYAug	BAY	Winter	o__Actinomycetales (UID1593)	d__Bacteria;p__Actinobacteriota;c__Actinomycetia;o__Actinomycetales;f__Microbacteriaceae;g__Pontimonas;s__	d__Bacteria;p__Actinomycetota;c__Actinomycetia;o__Actinomycetales;f__Microbacteriaceae;g__Pontimonas;s__Pontimonas sp023263045	69	400	198	79.88	0	0	Medium	1233677	1544413	0	5	5	817384	817384	246735	246735	817384	817384	58.6	1.71	85.97	11	1925	81	319	0	0	0	0	d__Bacteria	p__Actinobacteriota	c__Actinomycetia	o__Actinomycetales	f__Microbacteriaceae	g__Pontimonas	s__	74.6	3	Gradient Boost (General Model)	d__Bacteria	p__Actinobacteriota	c__Actinomycetia
SD4487_NP_metabat_bins_2.tsv.741	Nanopore	BR1Aug	BR1	Winter	o__Actinomycetales (UID1593)	d__Bacteria;p__Actinobacteriota;c__Actinomycetia;o__Actinomycetales;f__Microbacteriaceae;g__Pontimonas;s__	d__Bacteria;p__Actinomycetota;c__Actinomycetia;o__Actinomycetales;f__Microbacteriaceae;g__Pontimonas;s__Pontimonas sp023263045	69	400	198	73.2	0.1	0	Medium	1293360	1766885	1	6	6	296797	296797	215560	215559	378681	378681	58.2	0.85	85.98	11	2011	105	294	1	0	0	0	d__Bacteria	p__Actinobacteriota	c__Actinomycetia	o__Actinomycetales	f__Microbacteriaceae	g__Pontimonas	s__	70.74	3.02	Gradient Boost (General Model)	d__Bacteria	p__Actinobacteriota	c__Actinomycetia
SD9007_COM_metabat_bins_2.tsv.008	Illumina	BR1OctLT	BR1	Spring	o__Actinomycetales (UID1572)	d__Bacteria;p__Actinobacteriota;c__Actinomycetia;o__Actinomycetales;f__Microbacteriaceae;g__Pontimonas;s__	d__Bacteria;p__Actinomycetota;c__Actinomycetia;o__Actinomycetales;f__Microbacteriaceae;g__Pontimonas;s__	580	288	173	62.38	0.62	16.67	Medium	872822	1399202	210	270	282	3707	3671	3232	3094	10946	10946	58.1	1.19	94.95	11	1104	104	178	6	0	0	0	d__Bacteria	p__Actinobacteriota	c__Actinomycetia	o__Actinomycetales	f__Microbacteriaceae	g__Pontimonas	s__	68.71	0.4	Gradient Boost (General Model)	d__Bacteria	p__Actinobacteriota	c__Actinomycetia
139561_S162_concoct_bins.tsv.022	Illumina	BR2Aug	BR2	Winter	o__Actinomycetales (UID1663)	d__Bacteria;p__Actinobacteriota;c__Actinomycetia;o__Nanopelagicales;f__AcAMD-5;g__ATZT02;s__	d__Bacteria;p__Actinomycetota;c__Actinomycetia;o__Nanopelagicales;f__UBA5976;g__ATZT02;s__ATZT02 sp023254955	488	310	185	67.49	0.27	100	Medium	1060214	1570920	1474	244	365	5362	3944	4345	2900	25141	16823	42.4	2	95.25	11	1336	87	222	1	0	0	0	d__Bacteria	p__Actinobacteriota	c__Actinomycetia	o__Nanopelagicales	f__AcAMD-5	g__ATZT02	s__	74.61	3.82	Gradient Boost (General Model)	d__Bacteria	p__Actinobacteriota	c__Actinomycetia
139570_S171_metabat_bins_sens.tsv.124	Illumina	BR2Oct	BR2	Spring	o__Actinomycetales (UID1663)	d__Bacteria;p__Actinobacteriota;c__Actinomycetia;o__Nanopelagicales;f__AcAMD-5;g__ATZT02;s__	d__Bacteria;p__Actinomycetota;c__Actinomycetia;o__Nanopelagicales;f__UBA5976;g__ATZT02;s__ATZT02 sp023254955	488	310	185	76.5	2.97	50	Medium	1133098	1481174	4030	173	216	8424	6787	6549	5227	40894	23137	42.3	1.61	93.91	11	1283	66	238	6	0	0	0	d__Bacteria	p__Actinobacteriota	c__Actinomycetia	o__Nanopelagicales	f__AcAMD-5	g__ATZT02	s__	83.44	1.98	Neural Network (Specific Model)	d__Bacteria	p__Actinobacteriota	c__Actinomycetia
139571_S172_vamb_bins.tsv.139	Illumina	BR2Oct	BR2	Spring	o__Actinomycetales (UID1663)	d__Bacteria;p__Actinobacteriota;c__Actinomycetia;o__Nanopelagicales;f__AcAMD-5;g__ATZT02;s__	d__Bacteria;p__Actinomycetota;c__Actinomycetia;o__Nanopelagicales;f__UBA5976;g__ATZT02;s__ATZT02 sp023254955	488	310	185	76.93	0.54	100	Medium	1126507	1464327	2197	201	250	7832	6556	5604	4497	41426	26262	42.3	2	94.9	11	1320	60	249	1	0	0	0	d__Bacteria	p__Actinobacteriota	c__Actinomycetia	o__Nanopelagicales	f__AcAMD-5	g__ATZT02	s__	79.65	2.57	Neural Network (Specific Model)	d__Bacteria	p__Actinobacteriota	c__Actinomycetia
139572_S173_metabat_bins_2.tsv.171	Illumina	BR2Oct	BR2	Spring	o__Actinomycetales (UID1663)	d__Bacteria;p__Actinobacteriota;c__Actinomycetia;o__Nanopelagicales;f__AcAMD-5;g__ATZT02;s__	d__Bacteria;p__Actinomycetota;c__Actinomycetia;o__Nanopelagicales;f__UBA5976;g__ATZT02;s__ATZT02 sp023254955	488	310	185	72.12	2.61	85.71	Medium	1151479	1596615	6410	164	229	12234	7149	7021	5000	59783	41632	42.3	1.83	91.55	11	1280	76	227	7	0	0	0	d__Bacteria	p__Actinobacteriota	c__Actinomycetia	o__Nanopelagicales	f__AcAMD-5	g__ATZT02	s__	77.84	2.02	Neural Network (Specific Model)	d__Bacteria	p__Actinobacteriota	c__Actinomycetia
139579_S180_metabat_bins_2.tsv.031	Illumina	BR2Dec	BR2	Summer	o__Actinomycetales (UID1663)	d__Bacteria;p__Actinobacteriota;c__Actinomycetia;o__Nanopelagicales;f__AcAMD-5;g__ATZT02;s__	d__Bacteria;p__Actinomycetota;c__Actinomycetia;o__Nanopelagicales;f__UBA5976;g__ATZT02;s__ATZT02 sp023254955	488	310	185	70.31	0.99	33.33	Medium	1073505	1526817	1090	235	323	5251	4350	4568	3320	22481	15517	42.3	1.75	95.33	11	1316	78	229	3	0	0	0	d__Bacteria	p__Actinobacteriota	c__Actinomycetia	o__Nanopelagicales	f__AcAMD-5	g__ATZT02	s__	73.34	1.37	Gradient Boost (General Model)	d__Bacteria	p__Actinobacteriota	c__Actinomycetia
139580_S181_vamb_bins.tsv.009	Illumina	BR2Dec	BR2	Summer	o__Actinomycetales (UID1663)	d__Bacteria;p__Actinobacteriota;c__Actinomycetia;o__Nanopelagicales;f__AcAMD-5;g__ATZT02;s__	d__Bacteria;p__Actinomycetota;c__Actinomycetia;o__Nanopelagicales;f__UBA5976;g__ATZT02;s__ATZT02 sp023254955	488	310	185	79.94	2.16	75	Medium	1130120	1413710	1265	168	235	9022	6878	6726	4803	44676	34864	42.3	1.81	95.37	11	1329	55	251	4	0	0	0	d__Bacteria	p__Actinobacteriota	c__Actinomycetia	o__Nanopelagicales	f__AcAMD-5	g__ATZT02	s__	77.86	2.74	Neural Network (Specific Model)	d__Bacteria	p__Actinobacteriota	c__Actinomycetia
139581_S182_concoct_bins.tsv.223	Illumina	BR2Dec	BR2	Summer	o__Actinomycetales (UID1663)	d__Bacteria;p__Actinobacteriota;c__Actinomycetia;o__Nanopelagicales;f__AcAMD-5;g__ATZT02;s__	d__Bacteria;p__Actinomycetota;c__Actinomycetia;o__Nanopelagicales;f__UBA5976;g__ATZT02;s__ATZT02 sp023254955	488	310	185	85.24	1.08	0	Medium	1241827	1456859	1650	115	145	18735	16723	10798	8552	46970	45523	42.3	2.45	95.21	11	1366	40	267	3	0	0	0	d__Bacteria	p__Actinobacteriota	c__Actinomycetia	o__Nanopelagicales	f__AcAMD-5	g__ATZT02	s__	89.27	1.35	Neural Network (Specific Model)	d__Bacteria	p__Actinobacteriota	c__Actinomycetia
139588_S189_concoct_bins.tsv.092	Illumina	BR2Feb21	BR2	Summer	o__Actinomycetales (UID1663)	d__Bacteria;p__Actinobacteriota;c__Actinomycetia;o__Nanopelagicales;f__AcAMD-5;g__ATZT02;s__	d__Bacteria;p__Actinomycetota;c__Actinomycetia;o__Nanopelagicales;f__UBA5976;g__ATZT02;s__ATZT02 sp023254955	488	310	185	81.19	2.64	71.43	Medium	1212799	1493779	2914	235	289	7025	5712	5160	4186	33715	33715	42.2	2.08	94.24	11	1414	57	246	7	0	0	0	d__Bacteria	p__Actinobacteriota	c__Actinomycetia	o__Nanopelagicales	f__AcAMD-5	g__ATZT02	s__	86.65	1.97	Neural Network (Specific Model)	d__Bacteria	p__Actinobacteriota	c__Actinomycetia
139589_S190_concoct_bins.tsv.163	Illumina	BR2Feb21	BR2	Summer	o__Actinomycetales (UID1663)	d__Bacteria;p__Actinobacteriota;c__Actinomycetia;o__Nanopelagicales;f__AcAMD-5;g__ATZT02;s__	d__Bacteria;p__Actinomycetota;c__Actinomycetia;o__Nanopelagicales;f__UBA5976;g__ATZT02;s__ATZT02 sp023254955	488	310	185	65.65	4.59	75	Medium	1083306	1650123	5106	234	292	5725	4274	4629	3692	24769	19661	42.3	2.05	92.7	11	1289	93	205	12	0	0	0	d__Bacteria	p__Actinobacteriota	c__Actinomycetia	o__Nanopelagicales	f__AcAMD-5	g__ATZT02	s__	68.09	4.49	Neural Network (Specific Model)	d__Bacteria	p__Actinobacteriota	c__Actinomycetia
139590_S191_concoct_bins.tsv.062_sub	Illumina	BR2Feb21	BR2	Summer	o__Actinomycetales (UID1663)	d__Bacteria;p__Actinobacteriota;c__Actinomycetia;o__Nanopelagicales;f__AcAMD-5;g__ATZT02;s__	d__Bacteria;p__Actinomycetota;c__Actinomycetia;o__Nanopelagicales;f__UBA5976;g__ATZT02;s__ATZT02 sp023254955	488	310	185	73.82	2.7	100	Medium	1135441	1538121	4701	248	306	5714	4725	4578	3695	21250	19288	42.4	1.99	92.94	11	1334	71	230	9	0	0	0	d__Bacteria	p__Actinobacteriota	c__Actinomycetia	o__Nanopelagicales	f__AcAMD-5	g__ATZT02	s__	78.38	3.64	Neural Network (Specific Model)	d__Bacteria	p__Actinobacteriota	c__Actinomycetia
SD3113_S43.metabat_sens.015	Illumina	BR2Feb	BR2	Summer	o__Actinomycetales (UID1663)	d__Bacteria;p__Actinobacteriota;c__Actinomycetia;o__Nanopelagicales;f__AcAMD-5;g__ATZT02;s__	d__Bacteria;p__Actinomycetota;c__Actinomycetia;o__Nanopelagicales;f__UBA5976;g__ATZT02;s__	488	310	185	83.53	0	0	Medium	1330442	1592771	40	40	44	213305	213305	33261	30236	237265	237265	35.5	1.36	95.22	11	1377	38	272	0	0	0	0	d__Bacteria	p__Actinobacteriota	c__Actinomycetia	o__Nanopelagicales	f__AcAMD-5	g__ATZT02	s__	94.09	0.68	Neural Network (Specific Model)	d__Bacteria	p__Actinobacteriota	c__Actinomycetia
SD9010_S4_maxbin_bins.tsv.106	Illumina	BR2OctLT	BR2	Spring	o__Actinomycetales (UID1663)	d__Bacteria;p__Actinobacteriota;c__Actinomycetia;o__Nanopelagicales;f__AcAMD-5;g__ATZT02;s__	d__Bacteria;p__Actinomycetota;c__Actinomycetia;o__Nanopelagicales;f__UBA5976;g__ATZT02;s__ATZT02 sp023254955	488	310	185	60.16	0	0	Medium	875161	1454722	8200	138	220	9386	5091	6341	3940	45596	22895	42.6	1.66	88.42	11	962	112	198	0	0	0	0	d__Bacteria	p__Actinobacteriota	c__Actinomycetia	o__Nanopelagicales	f__AcAMD-5	g__ATZT02	s__	63.85	0.02	Neural Network (Specific Model)	d__Bacteria	p__Actinobacteriota	c__Actinomycetia
SD9011_COM_concoct_bins.tsv.026	Illumina	BR2OctLT	BR2	Spring	o__Actinomycetales (UID1663)	d__Bacteria;p__Actinobacteriota;c__Actinomycetia;o__Nanopelagicales;f__AcAMD-5;g__ATZT02;s__	d__Bacteria;p__Actinomycetota;c__Actinomycetia;o__Nanopelagicales;f__UBA5976;g__ATZT02;s__ATZT02 sp023254955	488	310	185	65.12	8.33	40	Medium	1249683	1919046	9230	301	396	5648	3477	4151	3132	29509	23213	42.1	2.62	90.35	11	1449	95	196	16	3	0	0	d__Bacteria	p__Actinobacteriota	c__Actinomycetia	o__Nanopelagicales	f__AcAMD-5	g__ATZT02	s__	75.23	9.12	Gradient Boost (General Model)	d__Bacteria	p__Actinobacteriota	c__Actinomycetia
SD9012_S6_metabat_bins_2.tsv.015	Illumina	BR2OctLT	BR2	Spring	o__Actinomycetales (UID1663)	d__Bacteria;p__Actinobacteriota;c__Actinomycetia;o__Nanopelagicales;f__AcAMD-5;g__ATZT02;s__	d__Bacteria;p__Actinomycetota;c__Actinomycetia;o__Nanopelagicales;f__UBA5976;g__ATZT02;s__ATZT02 sp023254955	488	310	185	60.5	0.54	100	Medium	1002074	1656321	7100	201	272	7187	4297	4985	3657	28001	24753	42.4	1.76	90.52	11	1148	106	203	1	0	0	0	d__Bacteria	p__Actinobacteriota	c__Actinomycetia	o__Nanopelagicales	f__AcAMD-5	g__ATZT02	s__	70.61	0.45	Gradient Boost (General Model)	d__Bacteria	p__Actinobacteriota	c__Actinomycetia
139551_S153_metabat_bins_sens.tsv.102	Illumina	BR2July	BR2	Winter	o__Actinomycetales (UID1696)	d__Bacteria;p__Actinobacteriota;c__Actinomycetia;o__Nanopelagicales;f__Nanopelagicaceae;g__MAG-120802;s__	d__Bacteria;p__Actinomycetota;c__Actinomycetia;o__Nanopelagicales;f__Nanopelagicaceae;g__MAG-120802;s__MAG-120802 sp023254845	455	315	190	64.92	1.58	100	Medium	1096050	1688309	6440	180	248	8777	5797	6089	4393	29949	26314	47.9	1.33	91.2	11	1193	102	209	4	0	0	0	d__Bacteria	p__Actinobacteriota	c__Actinomycetia	o__Nanopelagicales	f__Nanopelagicaceae	g__MAG-120802	s__	69.65	3.92	Neural Network (Specific Model)	d__Bacteria	p__Actinobacteriota	c__Actinomycetia
139552_S154_metabat_bins_sens.tsv.106	Illumina	BR2July	BR2	Winter	o__Actinomycetales (UID1696)	d__Bacteria;p__Actinobacteriota;c__Actinomycetia;o__Nanopelagicales;f__Nanopelagicaceae;g__MAG-120802;s__	d__Bacteria;p__Actinomycetota;c__Actinomycetia;o__Nanopelagicales;f__Nanopelagicaceae;g__MAG-120802;s__MAG-120802 sp023254845	455	315	190	74.18	2.37	83.33	Medium	1049118	1414287	1930	218	267	5857	5055	4812	3922	31256	19992	48	1.2	94.31	11	1251	70	239	6	0	0	0	d__Bacteria	p__Actinobacteriota	c__Actinomycetia	o__Nanopelagicales	f__Nanopelagicaceae	g__MAG-120802	s__	76.13	1.38	Neural Network (Specific Model)	d__Bacteria	p__Actinobacteriota	c__Actinomycetia
139553_S155_metabat_bins_2.tsv.008	Illumina	BR2July	BR2	Winter	o__Actinomycetales (UID1696)	d__Bacteria;p__Actinobacteriota;c__Actinomycetia;o__Nanopelagicales;f__Nanopelagicaceae;g__MAG-120802;s__	d__Bacteria;p__Actinomycetota;c__Actinomycetia;o__Nanopelagicales;f__Nanopelagicaceae;g__MAG-120802;s__MAG-120802 sp023254845	455	315	190	70.24	7.28	93.75	Medium	1207946	1719741	7800	176	254	10391	5812	6863	4724	57710	36981	47.9	1.19	91.52	11	1320	86	213	16	0	0	0	d__Bacteria	p__Actinobacteriota	c__Actinomycetia	o__Nanopelagicales	f__Nanopelagicaceae	g__MAG-120802	s__	75.98	5.49	Neural Network (Specific Model)	d__Bacteria	p__Actinobacteriota	c__Actinomycetia
139562_S163_metabat_bins_2.tsv.136	Illumina	BR2Aug	BR2	Winter	o__Actinomycetales (UID1696)	d__Bacteria;p__Actinobacteriota;c__Actinomycetia;o__Nanopelagicales;f__Nanopelagicaceae;g__MAG-120802;s__	d__Bacteria;p__Actinomycetota;c__Actinomycetia;o__Nanopelagicales;f__Nanopelagicaceae;g__MAG-120802;s__MAG-120802 sp023254845	455	315	190	60.67	5.27	73.33	Medium	1160440	1912708	7917	263	352	5661	3646	4412	3274	35191	23414	47.8	1.38	90.17	11	1356	107	195	12	1	0	0	d__Bacteria	p__Actinobacteriota	c__Actinomycetia	o__Nanopelagicales	f__Nanopelagicaceae	g__MAG-120802	s__	67.54	5.44	Neural Network (Specific Model)	d__Bacteria	p__Actinobacteriota	c__Actinomycetia
139563_S164_metabat_bins_2.tsv.147_sub	Illumina	BR2Aug	BR2	Winter	o__Actinomycetales (UID1696)	d__Bacteria;p__Actinobacteriota;c__Actinomycetia;o__Nanopelagicales;f__Nanopelagicaceae;g__MAG-120802;s__	d__Bacteria;p__Actinomycetota;c__Actinomycetia;o__Nanopelagicales;f__Nanopelagicaceae;g__MAG-120802;s__MAG-120802 sp023254845	455	315	190	67.26	3.33	87.5	Medium	1121958	1668091	6140	231	314	6398	4397	4856	3553	33190	24368	47.9	1.38	91.75	11	1299	92	215	8	0	0	0	d__Bacteria	p__Actinobacteriota	c__Actinomycetia	o__Nanopelagicales	f__Nanopelagicaceae	g__MAG-120802	s__	74.69	3.91	Neural Network (Specific Model)	d__Bacteria	p__Actinobacteriota	c__Actinomycetia
139570_S171_concoct_bins.tsv.155	Illumina	BR2Oct	BR2	Spring	o__Actinomycetales (UID1696)	d__Bacteria;p__Actinobacteriota;c__Actinomycetia;o__Nanopelagicales;f__Nanopelagicaceae;g__MAG-120802;s__	d__Bacteria;p__Actinomycetota;c__Actinomycetia;o__Nanopelagicales;f__Nanopelagicaceae;g__MAG-120802;s__MAG-120802 sp023254845	455	315	190	73.22	2.18	40	Medium	1057812	1444704	2071	276	400	4320	3433	3832	2639	25257	20476	47.9	1.58	94.16	11	1335	75	235	5	0	0	0	d__Bacteria	p__Actinobacteriota	c__Actinomycetia	o__Nanopelagicales	f__Nanopelagicaceae	g__MAG-120802	s__	79.77	3.15	Neural Network (Specific Model)	d__Bacteria	p__Actinobacteriota	c__Actinomycetia
139571_S172_concoct_bins.tsv.192	Illumina	BR2Oct	BR2	Spring	o__Actinomycetales (UID1696)	d__Bacteria;p__Actinobacteriota;c__Actinomycetia;o__Nanopelagicales;f__Nanopelagicaceae;g__MAG-120802;s__	d__Bacteria;p__Actinomycetota;c__Actinomycetia;o__Nanopelagicales;f__Nanopelagicaceae;g__MAG-120802;s__MAG-120802 sp023254845	455	315	190	65.24	1.11	100	Medium	984975	1509772	2310	271	408	4188	3358	3634	2408	25440	18609	47.9	1.62	94.34	11	1269	93	219	3	0	0	0	d__Bacteria	p__Actinobacteriota	c__Actinomycetia	o__Nanopelagicales	f__Nanopelagicaceae	g__MAG-120802	s__	72.5	0.13	Neural Network (Specific Model)	d__Bacteria	p__Actinobacteriota	c__Actinomycetia
139590_S191_metabat_bins_sspec.tsv.128_sub	Illumina	BR2Feb21	BR2	Summer	o__Actinomycetales (UID1696)	d__Bacteria;p__Actinobacteriota;c__Actinomycetia;o__Nanopelagicales;f__Nanopelagicaceae;g__MAG-120802;s__	d__Bacteria;p__Actinomycetota;c__Actinomycetia;o__Nanopelagicales;f__Nanopelagicaceae;g__MAG-120802;s__MAG-120802 sp023254845	455	315	190	59.43	5.58	77.78	Medium	1049807	1766460	6920	221	301	5349	3950	4750	3464	26728	20060	47.9	1.32	91.73	11	1236	112	189	12	2	0	0	d__Bacteria	p__Actinobacteriota	c__Actinomycetia	o__Nanopelagicales	f__Nanopelagicaceae	g__MAG-120802	s__	61.57	5.57	Neural Network (Specific Model)	d__Bacteria	p__Actinobacteriota	c__Actinomycetia
SD3109_NP_maxbin_bins.tsv.131	Nanopore	BR1Feb	BR1	Summer	o__Actinomycetales (UID1696)	d__Bacteria;p__Actinobacteriota;c__Actinomycetia;o__Nanopelagicales;f__Nanopelagicaceae;g__MAG-120802;s__	d__Bacteria;p__Actinomycetota;c__Actinomycetia;o__Nanopelagicales;f__Nanopelagicaceae;g__MAG-120802;s__MAG-120802 sp023254845	455	315	190	86.33	3.42	57.14	Medium	1392357	1612831	0	22	22	1002027	1002027	63288	63288	1002027	1002027	47.8	1.39	93.52	11	1513	34	274	7	0	0	0	d__Bacteria	p__Actinobacteriota	c__Actinomycetia	o__Nanopelagicales	f__Nanopelagicaceae	g__MAG-120802	s__	98.6	2.19	Neural Network (Specific Model)	d__Bacteria	p__Actinobacteriota	c__Actinomycetia
SD3113_S43.metabat_spec.018	Illumina	BR2Feb	BR2	Summer	o__Actinomycetales (UID1696)	d__Bacteria;p__Actinobacteriota;c__Actinomycetia;o__Nanopelagicales;f__Nanopelagicaceae;g__MAG-120802;s__	d__Bacteria;p__Actinomycetota;c__Actinomycetia;o__Nanopelagicales;f__Nanopelagicaceae;g__MAG-120802;s__MAG-120802 sp023254845	455	315	190	72.02	7.63	93.75	Medium	1136745	1578374	8596	204	221	6936	6500	5572	5104	48124	48124	47.9	1.27	94.41	11	1272	89	210	16	0	0	0	d__Bacteria	p__Actinobacteriota	c__Actinomycetia	o__Nanopelagicales	f__Nanopelagicaceae	g__MAG-120802	s__	78.14	10.2	Neural Network (Specific Model)	d__Bacteria	p__Actinobacteriota	c__Actinomycetia
SD9012_S6_metabat_bins_sspec.tsv.103	Illumina	BR2OctLT	BR2	Spring	o__Actinomycetales (UID1696)	d__Bacteria;p__Actinobacteriota;c__Actinomycetia;o__Nanopelagicales;f__Nanopelagicaceae;g__MAG-120802;s__	d__Bacteria;p__Actinomycetota;c__Actinomycetia;o__Nanopelagicales;f__Nanopelagicaceae;g__MAG-120802;s__	455	315	190	62.99	3.88	90	Medium	912073	1447965	5600	154	210	8082	5365	5922	4316	74360	32178	48.1	1.19	90.22	11	992	116	189	10	0	0	0	d__Bacteria	p__Actinobacteriota	c__Actinomycetia	o__Nanopelagicales	f__Nanopelagicaceae	g__MAG-120802	s__	69.69	3.75	Neural Network (Specific Model)	d__Bacteria	p__Actinobacteriota	c__Actinomycetia
139542_COM_metabat_bins_2.tsv.214	Illumina	BR2May	BR2	Autumn	o__Actinomycetales (UID1696)	d__Bacteria;p__Actinobacteriota;c__Actinomycetia;o__Nanopelagicales;f__S36-B12;g__Mxb001;s__	d__Bacteria;p__Actinomycetota;c__Actinomycetia;o__Nanopelagicales;f__S36-B12;g__Mxb001;s__	455	315	190	64.25	2.28	0	Medium	2020057	3144058	6051	689	1096	3066	2297	2931	1837	11408	10911	65.7	2.03	92.92	11	2689	108	202	5	0	0	0	d__Bacteria	p__Actinobacteriota	c__Actinomycetia	o__Nanopelagicales	f__S36-B12	g__Mxb001	s__	63.47	2.49	Gradient Boost (General Model)	d__Bacteria	p__Actinobacteriota	c__Actinomycetia
139543_S12_concoct_bins.tsv.168	Illumina	BR2May	BR2	Autumn	o__Actinomycetales (UID1696)	d__Bacteria;p__Actinobacteriota;c__Actinomycetia;o__Nanopelagicales;f__S36-B12;g__Mxb001;s__	d__Bacteria;p__Actinomycetota;c__Actinomycetia;o__Nanopelagicales;f__S36-B12;g__Mxb001;s__	455	315	190	58.58	2.24	0	Medium	1796159	3066164	8531	572	1013	3310	2271	3140	1764	24572	24572	66	1.68	92.39	11	2439	126	184	5	0	0	0	d__Bacteria	p__Actinobacteriota	c__Actinomycetia	o__Nanopelagicales	f__S36-B12	g__Mxb001	s__	58.02	1.12	Gradient Boost (General Model)	d__Bacteria	p__Actinobacteriota	c__Actinomycetia
139544_COM_vamb_bins.tsv.028	Illumina	BR2May	BR2	Autumn	o__Actinomycetales (UID1696)	d__Bacteria;p__Actinobacteriota;c__Actinomycetia;o__Nanopelagicales;f__S36-B12;g__Mxb001;s__	d__Bacteria;p__Actinomycetota;c__Actinomycetia;o__Nanopelagicales;f__S36-B12;g__Mxb001;s__	455	315	190	85.59	0.53	0	Medium	2287377	2672482	3165	306	544	9738	6095	7475	4198	45115	23646	66	1.17	93.8	11	2547	43	271	1	0	0	0	d__Bacteria	p__Actinobacteriota	c__Actinomycetia	o__Nanopelagicales	f__S36-B12	g__Mxb001	s__	85.52	2.65	Gradient Boost (General Model)	d__Bacteria	p__Actinobacteriota	c__Actinomycetia
139551_S153_metabat_bins_sens.tsv.087_sub	Illumina	BR2July	BR2	Winter	o__Actinomycetales (UID1663)	d__Bacteria;p__Actinobacteriota;c__Actinomycetia;o__Nanopelagicales;f__S36-B12;g__Mxb001;s__	d__Bacteria;p__Actinomycetota;c__Actinomycetia;o__Nanopelagicales;f__S36-B12;g__Mxb001;s__	488	310	185	55.19	2.37	28.57	Medium	1473501	2669870	3128	365	420	4716	4186	4036	3500	33577	17457	66.4	1.3	93.87	11	1707	112	191	7	0	0	0	d__Bacteria	p__Actinobacteriota	c__Actinomycetia	o__Nanopelagicales	f__S36-B12	g__Mxb001	s__	63.79	4	Gradient Boost (General Model)	d__Bacteria	p__Actinobacteriota	c__Actinomycetia
139552_S154_maxbin_bins.tsv.110	Illumina	BR2July	BR2	Winter	o__Actinomycetales (UID1663)	d__Bacteria;p__Actinobacteriota;c__Actinomycetia;o__Nanopelagicales;f__S36-B12;g__Mxb001;s__	d__Bacteria;p__Actinomycetota;c__Actinomycetia;o__Nanopelagicales;f__S36-B12;g__Mxb001;s__	488	310	185	52.16	2	60	Medium	1201302	2303110	1789	358	450	3661	3096	3355	2665	10909	10909	66.7	1.16	93.85	11	1496	141	164	5	0	0	0	d__Bacteria	p__Actinobacteriota	c__Actinomycetia	o__Nanopelagicales	f__S36-B12	g__Mxb001	s__	63.23	3.81	Gradient Boost (General Model)	d__Bacteria	p__Actinobacteriota	c__Actinomycetia
139553_S155_metabat_bins_2.tsv.192	Illumina	BR2July	BR2	Winter	o__Actinomycetales (UID1663)	d__Bacteria;p__Actinobacteriota;c__Actinomycetia;o__Nanopelagicales;f__S36-B12;g__Mxb001;s__	d__Bacteria;p__Actinomycetota;c__Actinomycetia;o__Nanopelagicales;f__S36-B12;g__Mxb001;s__	488	310	185	71.77	2.7	33.33	Medium	1989950	2772677	3835	611	880	3479	2790	3256	2256	15758	11369	66	1.62	93.71	11	2546	85	219	6	0	0	0	d__Bacteria	p__Actinobacteriota	c__Actinomycetia	o__Nanopelagicales	f__S36-B12	g__Mxb001	s__	71.69	2.9	Gradient Boost (General Model)	d__Bacteria	p__Actinobacteriota	c__Actinomycetia
139588_S189_concoct_bins.tsv.187	Illumina	BR2Feb21	BR2	Summer	o__Actinomycetales (UID1663)	d__Bacteria;p__Actinobacteriota;c__Actinomycetia;o__Nanopelagicales;f__S36-B12;g__Mxb001;s__	d__Bacteria;p__Actinomycetota;c__Actinomycetia;o__Nanopelagicales;f__S36-B12;g__Mxb001;s__	488	310	185	73.84	2.7	20	Medium	2055135	2783227	5358	579	931	4061	2934	3549	2201	15247	12618	65.9	1.68	92.82	11	2592	74	231	5	0	0	0	d__Bacteria	p__Actinobacteriota	c__Actinomycetia	o__Nanopelagicales	f__S36-B12	g__Mxb001	s__	72.51	1.47	Gradient Boost (General Model)	d__Bacteria	p__Actinobacteriota	c__Actinomycetia
SD3112_S42.metabat_2.039_sub	Illumina	BR2Feb	BR2	Summer	o__Actinomycetales (UID1696)	d__Bacteria;p__Actinobacteriota;c__Actinomycetia;o__Nanopelagicales;f__S36-B12;g__Mxb001;s__	d__Bacteria;p__Actinomycetota;c__Actinomycetia;o__Nanopelagicales;f__S36-B12;g__Mxb001;s__	455	315	190	81.53	3.96	50	Medium	2149704	2636703	990	586	685	4196	3709	3668	3136	14363	14363	66	1.58	94.58	11	2547	57	248	10	0	0	0	d__Bacteria	p__Actinobacteriota	c__Actinomycetia	o__Nanopelagicales	f__S36-B12	g__Mxb001	s__	83.67	1.29	Gradient Boost (General Model)	d__Bacteria	p__Actinobacteriota	c__Actinomycetia
SD3113_S43.concoct.087	Illumina	BR2Feb	BR2	Summer	o__Actinomycetales (UID1663)	d__Bacteria;p__Actinobacteriota;c__Actinomycetia;o__Nanopelagicales;f__S36-B12;g__Mxb001;s__	d__Bacteria;p__Actinomycetota;c__Actinomycetia;o__Nanopelagicales;f__S36-B12;g__Mxb001;s__	488	310	185	61.85	1.08	50	Medium	1763144	2850677	1090	617	726	3002	2737	2857	2427	9697	9697	66	1.72	94.18	11	2249	113	195	2	0	0	0	d__Bacteria	p__Actinobacteriota	c__Actinomycetia	o__Nanopelagicales	f__S36-B12	g__Mxb001	s__	66.21	1.89	Gradient Boost (General Model)	d__Bacteria	p__Actinobacteriota	c__Actinomycetia
SD3114_S44.metabat_2.032	Illumina	BR2Feb	BR2	Summer	o__Actinomycetales (UID1696)	d__Bacteria;p__Actinobacteriota;c__Actinomycetia;o__Nanopelagicales;f__S36-B12;g__Mxb001;s__	d__Bacteria;p__Actinomycetota;c__Actinomycetia;o__Nanopelagicales;f__S36-B12;g__Mxb001;s__	455	315	190	74.11	2.37	60	Medium	2002342	2701851	1262	609	731	3685	3261	3287	2737	12080	12080	66	1.64	94.21	11	2433	79	231	5	0	0	0	d__Bacteria	p__Actinobacteriota	c__Actinomycetia	o__Nanopelagicales	f__S36-B12	g__Mxb001	s__	72.27	2.08	Gradient Boost (General Model)	d__Bacteria	p__Actinobacteriota	c__Actinomycetia
SD9010_S4_metabat_bins_sspec.tsv.094_sub	Illumina	BR2OctLT	BR2	Spring	o__Actinomycetales (UID1590)	d__Bacteria;p__Actinobacteriota;c__Actinomycetia;o__Nanopelagicales;f__S36-B12;g__Mxb001;s__	d__Bacteria;p__Actinomycetota;c__Actinomycetia;o__Nanopelagicales;f__S36-B12;g__Mxb001;s__	562	286	170	57.26	5.29	31.25	Medium	1724905	3012408	1740	657	705	2590	2523	2625	2444	12989	11898	66	1.71	93.88	11	2285	112	160	13	1	0	0	d__Bacteria	p__Actinobacteriota	c__Actinomycetia	o__Nanopelagicales	f__S36-B12	g__Mxb001	s__	56.19	3.82	Neural Network (Specific Model)	d__Bacteria	p__Actinobacteriota	c__Actinomycetia
SD9011_COM_metabat_bins_sspec.tsv.030_sub	Illumina	BR2OctLT	BR2	Spring	o__Actinomycetales (UID1696)	d__Bacteria;p__Actinobacteriota;c__Actinomycetia;o__Nanopelagicales;f__S36-B12;g__Mxb001;s__	d__Bacteria;p__Actinomycetota;c__Actinomycetia;o__Nanopelagicales;f__S36-B12;g__Mxb001;s__	455	315	190	66.16	5.89	92.31	Medium	2409648	3642152	5580	749	812	3441	3156	3217	2960	30137	23659	65.8	1.79	93.03	11	3038	105	197	13	0	0	0	d__Bacteria	p__Actinobacteriota	c__Actinomycetia	o__Nanopelagicales	f__S36-B12	g__Mxb001	s__	65.16	5.55	Gradient Boost (General Model)	d__Bacteria	p__Actinobacteriota	c__Actinomycetia
SD9012_S6_metabat_bins_sens.tsv.066	Illumina	BR2OctLT	BR2	Spring	o__Actinomycetales (UID1696)	d__Bacteria;p__Actinobacteriota;c__Actinomycetia;o__Nanopelagicales;f__S36-B12;g__Mxb001;s__	d__Bacteria;p__Actinomycetota;c__Actinomycetia;o__Nanopelagicales;f__S36-B12;g__Mxb001;s__	455	315	190	55.04	2.12	11.11	Medium	1742890	3166588	580	689	720	2493	2442	2529	2419	11516	10529	66.1	1.74	94.52	11	2250	137	169	9	0	0	0	d__Bacteria	p__Actinobacteriota	c__Actinomycetia	o__Nanopelagicales	f__S36-B12	g__Mxb001	s__	55.94	3.24	Gradient Boost (General Model)	d__Bacteria	p__Actinobacteriota	c__Actinomycetia
139547_S149_maxbin_bins.tsv.125_sub	Illumina	BAYJuly	BAY	Winter	o__Actinomycetales (UID1590)	d__Bacteria;p__Actinobacteriota;c__Actinomycetia;o__Nanopelagicales;f__S36-B12;g__S36-B12;s__	d__Bacteria;p__Actinomycetota;c__Actinomycetia;o__Nanopelagicales;f__S36-B12;g__S36-B12;s__	562	286	170	60.64	8.36	4.17	Medium	1817975	2997980	1828	694	846	2664	2462	2619	2146	17148	10700	63.5	2.4	93.52	11	2296	102	160	24	0	0	0	d__Bacteria	p__Actinobacteriota	c__Actinomycetia	o__Nanopelagicales	f__S36-B12	g__S36-B12	s__	64.06	8.4	Gradient Boost (General Model)	d__Bacteria	p__Actinobacteriota	c__Actinomycetia
139536_S27_metabat_bins_sspec.tsv.074	Illumina	BAYMay	BAY	Autumn	o__Actinomycetales (UID1663)	d__Bacteria;p__Actinobacteriota;c__Actinomycetia;o__Nanopelagicales;f__S36-B12;g__S36-B12;s__S36-B12 sp010029945	d__Bacteria;p__Actinomycetota;c__Actinomycetia;o__Nanopelagicales;f__S36-B12;g__S36-B12;s__S36-B12 sp010029945	488	310	185	88.93	0	0	Medium	1860828	2092464	1396	249	328	10459	8155	7473	5669	28170	28170	63.2	1.43	93.77	11	2076	30	280	0	0	0	0	d__Bacteria	p__Actinobacteriota	c__Actinomycetia	o__Nanopelagicales	f__S36-B12	g__S36-B12	s__S36-B12 sp010029945	92.93	0.43	Neural Network (Specific Model)	d__Bacteria	p__Actinobacteriota	c__Actinomycetia
139537_S33_maxbin_bins.tsv.090	Illumina	BAYMay	BAY	Autumn	o__Actinomycetales (UID1663)	d__Bacteria;p__Actinobacteriota;c__Actinomycetia;o__Nanopelagicales;f__S36-B12;g__S36-B12;s__S36-B12 sp010029945	d__Bacteria;p__Actinomycetota;c__Actinomycetia;o__Nanopelagicales;f__S36-B12;g__S36-B12;s__S36-B12 sp010029945	488	310	185	82.53	2.34	42.86	Medium	1705724	2066793	1885	357	496	6304	4631	4777	3435	17590	17590	63.1	1.45	93.78	11	2040	49	254	7	0	0	0	d__Bacteria	p__Actinobacteriota	c__Actinomycetia	o__Nanopelagicales	f__S36-B12	g__S36-B12	s__S36-B12 sp010029945	85.45	2.75	Gradient Boost (General Model)	d__Bacteria	p__Actinobacteriota	c__Actinomycetia
139538_S35_vamb_bins.tsv.075	Illumina	BAYMay	BAY	Autumn	o__Actinomycetales (UID1663)	d__Bacteria;p__Actinobacteriota;c__Actinomycetia;o__Nanopelagicales;f__S36-B12;g__S36-B12;s__S36-B12 sp010029945	d__Bacteria;p__Actinomycetota;c__Actinomycetia;o__Nanopelagicales;f__S36-B12;g__S36-B12;s__S36-B12 sp010029945	488	310	185	77.33	1.32	33.33	Medium	1541622	1993563	3598	370	571	4873	3673	4166	2693	26883	17463	63.2	1.61	93.11	11	1896	62	242	6	0	0	0	d__Bacteria	p__Actinobacteriota	c__Actinomycetia	o__Nanopelagicales	f__S36-B12	g__S36-B12	s__S36-B12 sp010029945	79.48	2.23	Gradient Boost (General Model)	d__Bacteria	p__Actinobacteriota	c__Actinomycetia
139539_COM_maxbin_bins.tsv.085	Illumina	BR1May	BR1	Autumn	o__Actinomycetales (UID1663)	d__Bacteria;p__Actinobacteriota;c__Actinomycetia;o__Nanopelagicales;f__S36-B12;g__S36-B12;s__S36-B12 sp010029945	d__Bacteria;p__Actinomycetota;c__Actinomycetia;o__Nanopelagicales;f__S36-B12;g__S36-B12;s__S36-B12 sp010029945	488	310	185	87.36	1.8	50	Medium	1773255	2029825	2035	288	396	9431	6920	6157	4472	39148	39148	63.2	1.5	93.81	11	1996	33	273	4	0	0	0	d__Bacteria	p__Actinobacteriota	c__Actinomycetia	o__Nanopelagicales	f__S36-B12	g__S36-B12	s__S36-B12 sp010029945	90.44	2.27	Neural Network (Specific Model)	d__Bacteria	p__Actinobacteriota	c__Actinomycetia
139540_COM_metabat_bins_sspec.tsv.216	Illumina	BR1May	BR1	Autumn	o__Actinomycetales (UID1663)	d__Bacteria;p__Actinobacteriota;c__Actinomycetia;o__Nanopelagicales;f__S36-B12;g__S36-B12;s__S36-B12 sp010029945	d__Bacteria;p__Actinomycetota;c__Actinomycetia;o__Nanopelagicales;f__S36-B12;g__S36-B12;s__S36-B12 sp010029945	488	310	185	90.15	0	0	High	1841568	2042782	2738	230	337	12536	8950	8006	5456	53193	36399	63.2	1.51	93.32	11	2038	25	285	0	0	0	0	d__Bacteria	p__Actinobacteriota	c__Actinomycetia	o__Nanopelagicales	f__S36-B12	g__S36-B12	s__S36-B12 sp010029945	93.4	1.09	Gradient Boost (General Model)	d__Bacteria	p__Actinobacteriota	c__Actinomycetia
139541_S25_metabat_bins_2.tsv.140	Illumina	BR1May	BR1	Autumn	o__Actinomycetales (UID1663)	d__Bacteria;p__Actinobacteriota;c__Actinomycetia;o__Nanopelagicales;f__S36-B12;g__S36-B12;s__S36-B12 sp010029945	d__Bacteria;p__Actinomycetota;c__Actinomycetia;o__Nanopelagicales;f__S36-B12;g__S36-B12;s__S36-B12 sp010029945	488	310	185	88.89	0	0	Medium	1890623	2126924	11492	134	255	29173	11480	14109	7369	116219	53477	63.2	1.5	91.54	11	2005	27	283	0	0	0	0	d__Bacteria	p__Actinobacteriota	c__Actinomycetia	o__Nanopelagicales	f__S36-B12	g__S36-B12	s__S36-B12 sp010029945	96.07	0.63	Neural Network (Specific Model)	d__Bacteria	p__Actinobacteriota	c__Actinomycetia
139573_S174_metabat_bins_2.tsv.167	Illumina	BAYDec	BAY	Summer	o__Actinomycetales (UID1663)	d__Bacteria;p__Actinobacteriota;c__Actinomycetia;o__Nanopelagicales;f__S36-B12;g__S36-B12;s__S36-B12 sp010029945	d__Bacteria;p__Actinomycetota;c__Actinomycetia;o__Nanopelagicales;f__S36-B12;g__S36-B12;s__S36-B12 sp010029945	488	310	185	90.78	0.81	100	High	1965997	2165672	2510	174	245	19867	14627	11298	8014	92305	44526	63.1	1.69	93.41	11	2093	24	284	2	0	0	0	d__Bacteria	p__Actinobacteriota	c__Actinomycetia	o__Nanopelagicales	f__S36-B12	g__S36-B12	s__S36-B12 sp010029945	96.99	0.36	Neural Network (Specific Model)	d__Bacteria	p__Actinobacteriota	c__Actinomycetia
139574_S175_metabat_bins_sens.tsv.111	Illumina	BAYDec	BAY	Summer	o__Actinomycetales (UID1663)	d__Bacteria;p__Actinobacteriota;c__Actinomycetia;o__Nanopelagicales;f__S36-B12;g__S36-B12;s__S36-B12 sp010029945	d__Bacteria;p__Actinomycetota;c__Actinomycetia;o__Nanopelagicales;f__S36-B12;g__S36-B12;s__S36-B12 sp010029945	488	310	185	87.41	0.81	100	Medium	1779780	2036129	2310	262	393	9048	7306	6793	4522	37674	37288	63.1	1.46	93.56	11	2011	33	275	2	0	0	0	d__Bacteria	p__Actinobacteriota	c__Actinomycetia	o__Nanopelagicales	f__S36-B12	g__S36-B12	s__S36-B12 sp010029945	94.82	0.54	Gradient Boost (General Model)	d__Bacteria	p__Actinobacteriota	c__Actinomycetia
139575_S176_vamb_bins.tsv.033	Illumina	BAYDec	BAY	Summer	o__Actinomycetales (UID1663)	d__Bacteria;p__Actinobacteriota;c__Actinomycetia;o__Nanopelagicales;f__S36-B12;g__S36-B12;s__S36-B12 sp010029945	d__Bacteria;p__Actinomycetota;c__Actinomycetia;o__Nanopelagicales;f__S36-B12;g__S36-B12;s__S36-B12 sp010029945	488	310	185	88.35	0	0	Medium	1836799	2079003	2852	136	190	21913	14619	13505	9652	111315	56605	63.1	1.56	93.54	11	1948	34	276	0	0	0	0	d__Bacteria	p__Actinobacteriota	c__Actinomycetia	o__Nanopelagicales	f__S36-B12	g__S36-B12	s__S36-B12 sp010029945	94.25	0.38	Neural Network (Specific Model)	d__Bacteria	p__Actinobacteriota	c__Actinomycetia
SD3106_S36.concoct.015	Illumina	BAYFeb	BAY	Summer	o__Actinomycetales (UID1696)	d__Bacteria;p__Actinobacteriota;c__Actinomycetia;o__Nanopelagicales;f__S36-B12;g__S36-B12;s__S36-B12 sp010029945	d__Bacteria;p__Actinomycetota;c__Actinomycetia;o__Nanopelagicales;f__S36-B12;g__S36-B12;s__S36-B12 sp010029945	455	315	190	56.52	2.39	62.5	Medium	1095546	1938333	130	407	420	2773	2730	2691	2608	10493	10493	63.3	1.79	94.88	11	1368	121	186	8	0	0	0	d__Bacteria	p__Actinobacteriota	c__Actinomycetia	o__Nanopelagicales	f__S36-B12	g__S36-B12	s__S36-B12 sp010029945	58.66	0.8	Neural Network (Specific Model)	d__Bacteria	p__Actinobacteriota	c__Actinomycetia
SD3107_S37.metabat_2.052	Illumina	BAYFeb	BAY	Summer	o__Actinomycetales (UID1663)	d__Bacteria;p__Actinobacteriota;c__Actinomycetia;o__Nanopelagicales;f__S36-B12;g__S36-B12;s__S36-B12 sp010029945	d__Bacteria;p__Actinomycetota;c__Actinomycetia;o__Nanopelagicales;f__S36-B12;g__S36-B12;s__S36-B12 sp010029945	488	310	185	85.33	2.26	87.5	Medium	1671922	1959360	350	370	405	5874	5420	4518	4127	24715	24715	63	2.85	94.12	11	1926	43	259	8	0	0	0	d__Bacteria	p__Actinobacteriota	c__Actinomycetia	o__Nanopelagicales	f__S36-B12	g__S36-B12	s__S36-B12 sp010029945	83.93	2.56	Gradient Boost (General Model)	d__Bacteria	p__Actinobacteriota	c__Actinomycetia
SD3109_NP_metabat_bins_2.tsv.086	Nanopore	BR1Feb	BR1	Summer	o__Actinomycetales (UID1663)	d__Bacteria;p__Actinobacteriota;c__Actinomycetia;o__Nanopelagicales;f__S36-B12;g__S36-B12;s__S36-B12 sp010029945	d__Bacteria;p__Actinomycetota;c__Actinomycetia;o__Nanopelagicales;f__S36-B12;g__S36-B12;s__S36-B12 sp010029945	488	310	185	84.92	0.54	0	Medium	1903429	2241438	0	25	25	133982	133982	76137	76137	686773	686773	63	0.87	87.44	11	2199	40	269	1	0	0	0	d__Bacteria	p__Actinobacteriota	c__Actinomycetia	o__Nanopelagicales	f__S36-B12	g__S36-B12	s__S36-B12 sp010029945	87.17	0.58	Neural Network (Specific Model)	d__Bacteria	p__Actinobacteriota	c__Actinomycetia
SD4487_NP_metabat_bins_2.tsv.523	Nanopore	BR1Aug	BR1	Winter	o__Actinomycetales (UID1663)	d__Bacteria;p__Actinobacteriota;c__Actinomycetia;o__Nanopelagicales;f__S36-B12;g__S36-B12;s__S36-B12 sp010029945	d__Bacteria;p__Actinomycetota;c__Actinomycetia;o__Nanopelagicales;f__S36-B12;g__S36-B12;s__S36-B12 sp010029945	488	310	185	52.89	0.09	0	Medium	1426711	2697506	0	27	27	59937	59937	52841	52841	113451	113451	62.7	0.93	82.07	11	2366	131	178	1	0	0	0	d__Bacteria	p__Actinobacteriota	c__Actinomycetia	o__Nanopelagicales	f__S36-B12	g__S36-B12	s__S36-B12 sp010029945	44.36	1.8	Gradient Boost (General Model)	d__Bacteria	p__Actinobacteriota	c__Actinomycetia
SD3113_S43.concoct.019	Illumina	BR2Feb	BR2	Summer	o__Actinomycetales (UID1696)	d__Bacteria;p__Actinobacteriota;c__Actinomycetia;o__Nanopelagicales;f__S36-B12;g__UBA10649;s__	d__Bacteria;p__Actinomycetota;c__Actinomycetia;o__Nanopelagicales;f__S36-B12;g__UBA10649;s__	455	315	190	79.33	3.88	43.75	Medium	2468293	3111424	1140	514	628	5548	4992	4802	3928	32085	32085	67.9	1.7	93.77	11	2865	64	237	13	1	0	0	d__Bacteria	p__Actinobacteriota	c__Actinomycetia	o__Nanopelagicales	f__S36-B12	g__UBA10649	s__	84.88	2.38	Gradient Boost (General Model)	d__Bacteria	p__Actinobacteriota	c__Actinomycetia
SD3114_S44.concoct.111	Illumina	BR2Feb	BR2	Summer	o__Actinomycetales (UID1663)	d__Bacteria;p__Actinobacteriota;c__Actinomycetia;o__Nanopelagicales;f__S36-B12;g__UBA10649;s__	d__Bacteria;p__Actinomycetota;c__Actinomycetia;o__Nanopelagicales;f__S36-B12;g__UBA10649;s__	488	310	185	83.35	3.68	44.44	Medium	2379731	2855106	1907	552	662	5218	4563	4311	3591	22707	22707	67.8	1.83	93.76	11	2808	55	246	9	0	0	0	d__Bacteria	p__Actinobacteriota	c__Actinomycetia	o__Nanopelagicales	f__S36-B12	g__UBA10649	s__	79.95	3.69	Gradient Boost (General Model)	d__Bacteria	p__Actinobacteriota	c__Actinomycetia
SD9011_COM_metabat_bins_sens.tsv.072	Illumina	BR2OctLT	BR2	Spring	k__Bacteria (UID1453)	d__Bacteria;p__Actinobacteriota;c__Actinomycetia;o__Nitriliruptorales;f__Nitriliruptoraceae;g__CSBr16-57R1;s__	d__Bacteria;p__Actinomycetota;c__Actinomycetia;o__Nitriliruptorales;f__Nitriliruptoraceae;g__CSBr16-57R1;s__	901	171	117	58.33	1.44	75	Medium	1216806	2086072	350	412	420	3117	3063	2953	2896	15367	15367	74.6	2.03	92.98	11	1534	65	102	4	0	0	0	d__Bacteria	p__Actinobacteriota	c__Actinomycetia	o__Nitriliruptorales	f__Nitriliruptoraceae	g__CSBr16-57R1	s__	66.7	2.18	Gradient Boost (General Model)	d__Bacteria	p__Actinobacteriota	c__Actinomycetia
SD4487_NP_metabta_bins_sspec.tsv.049	Nanopore	BR1Aug	BR1	Winter	k__Bacteria (UID2570)	d__Bacteria;p__Bacteroidota;c__Bacteroidia;o__Chitinophagales;f__S012-47;g__;s__	d__Bacteria;p__Bacteroidota;c__Bacteroidia;o__Chitinophagales;f__CAJXBJ01;g__;s__	433	274	183	52.06	1.91	0	Medium	2053414	3944322	4	57	57	47138	47138	36024	36024	168516	168516	33	0.94	76.2	11	4100	139	132	2	1	0	0	d__Bacteria	p__Bacteroidota	c__Bacteroidia	o__Chitinophagales	f__S012-47	g__	s__	38.88	1.76	Neural Network (Specific Model)	d__Bacteria	p__Bacteroidota	c__Bacteroidia
139575_S176_metabat_bins_2.tsv.163	Illumina	BAYDec	BAY	Summer	o__Cytophagales (UID2936)	d__Bacteria;p__Bacteroidota;c__Bacteroidia;o__Cytophagales;f__Cyclobacteriaceae;g__;s__	d__Bacteria;p__Bacteroidota;c__Bacteroidia;o__Cytophagales;f__Cyclobacteriaceae;g__;s__	47	454	336	99.05	1.19	0	High	3398983	3431583	1530	42	69	189111	96138	80928	49238	301691	272455	41.1	1.43	91.51	11	2991	4	446	4	0	0	0	d__Bacteria	p__Bacteroidota	c__Bacteroidia	o__Cytophagales	f__Cyclobacteriaceae	g__	s__	100	0	Gradient Boost (General Model)	d__Bacteria	p__Bacteroidota	c__Bacteroidia
139540_COM_metabat_bins_2.tsv.054_sub	Illumina	BR1May	BR1	Autumn	o__Cytophagales (UID2936)	d__Bacteria;p__Bacteroidota;c__Bacteroidia;o__Cytophagales;f__MED-G16;g__MED-G16;s__	d__Bacteria;p__Bacteroidota;c__Bacteroidia;o__Cytophagales;f__MED-G16;g__MED-G16;s__	47	454	336	74.08	4.27	11.11	Medium	1777852	2399908	3120	170	203	18595	14684	10457	8742	94151	72857	29.4	2.11	95.18	11	1766	100	338	15	1	0	0	d__Bacteria	p__Bacteroidota	c__Bacteroidia	o__Cytophagales	f__MED-G16	g__MED-G16	s__	94.59	7.08	Gradient Boost (General Model)	d__Bacteria	p__Bacteroidota	c__Bacteroidia
139580_S181_metabat_bins_sspec.tsv.117_sub	Illumina	BR2Dec	BR2	Summer	k__Bacteria (UID2570)	d__Bacteria;p__Bacteroidota;c__Bacteroidia;o__Cytophagales;f__MED-G16;g__MED-G16;s__	d__Bacteria;p__Bacteroidota;c__Bacteroidia;o__Cytophagales;f__MED-G16;g__MED-G16;s__	433	274	183	79.15	5.46	5.56	Medium	1667261	2106457	900	188	228	15669	11763	8868	7308	48299	42743	30	2.24	95.4	11	1749	45	222	3	3	1	0	d__Bacteria	p__Bacteroidota	c__Bacteroidia	o__Cytophagales	f__MED-G16	g__MED-G16	s__	85.25	4.61	Gradient Boost (General Model)	d__Bacteria	p__Bacteroidota	c__Bacteroidia
139588_S189_metabat_bins_sens.tsv.116	Illumina	BR2Feb21	BR2	Summer	k__Bacteria (UID2570)	d__Bacteria;p__Bacteroidota;c__Bacteroidia;o__Cytophagales;f__MED-G16;g__MED-G16;s__	d__Bacteria;p__Bacteroidota;c__Bacteroidia;o__Cytophagales;f__MED-G16;g__MED-G16;s__	433	274	183	87.32	0.55	0	Medium	1494167	1711139	400	30	34	80310	59485	49805	43934	285697	238592	29.5	2.01	96.33	11	1421	25	248	1	0	0	0	d__Bacteria	p__Bacteroidota	c__Bacteroidia	o__Cytophagales	f__MED-G16	g__MED-G16	s__	96.74	0	Gradient Boost (General Model)	d__Bacteria	p__Bacteroidota	c__Bacteroidia
139568_S169_metabat_bins_sspec.tsv.015	Illumina	BR1Oct	BR1	Spring	o__Cytophagales (UID2936)	d__Bacteria;p__Bacteroidota;c__Bacteroidia;o__Cytophagales;f__MED-G16;g__MED-G16;s__MED-G16 sp002701745	d__Bacteria;p__Bacteroidota;c__Bacteroidia;o__Cytophagales;f__MED-G16;g__MED-G16;s__MED-G16 sp002701745	47	454	336	55.91	3.5	5.88	Medium	1082360	1935897	5600	114	170	17086	10706	9494	6333	104160	52533	29.2	1.98	92.87	11	1111	189	248	17	0	0	0	d__Bacteria	p__Bacteroidota	c__Bacteroidia	o__Cytophagales	f__MED-G16	g__MED-G16	s__MED-G16 sp002701745	81.83	3.09	Gradient Boost (General Model)	d__Bacteria	p__Bacteroidota	c__Bacteroidia
139573_S174_metabat_bins_2.tsv.097	Illumina	BAYDec	BAY	Summer	o__Cytophagales (UID2936)	d__Bacteria;p__Bacteroidota;c__Bacteroidia;o__Cytophagales;f__MED-G16;g__MED-G16;s__MED-G16 sp002701745	d__Bacteria;p__Bacteroidota;c__Bacteroidia;o__Cytophagales;f__MED-G16;g__MED-G16;s__MED-G16 sp002701745	47	454	336	53.33	0.69	66.67	Medium	908828	1704159	3300	73	106	17606	13140	12449	8542	76053	61145	29.1	1.69	93.74	11	911	196	255	3	0	0	0	d__Bacteria	p__Bacteroidota	c__Bacteroidia	o__Cytophagales	f__MED-G16	g__MED-G16	s__MED-G16 sp002701745	75.42	0	Gradient Boost (General Model)	d__Bacteria	p__Bacteroidota	c__Bacteroidia
139577_S178_rosella_bins.tsv.048	Illumina	BR1Dec	BR1	Summer	o__Cytophagales (UID2936)	d__Bacteria;p__Bacteroidota;c__Bacteroidia;o__Cytophagales;f__MED-G16;g__MED-G16;s__MED-G16 sp002701745	d__Bacteria;p__Bacteroidota;c__Bacteroidia;o__Cytophagales;f__MED-G16;g__MED-G16;s__MED-G16 sp002701745	47	454	336	74.82	0.4	0	Medium	1359240	1816680	920	21	32	99085	87533	64725	42447	220846	197174	29.5	1.36	96.13	11	1292	98	354	2	0	0	0	d__Bacteria	p__Bacteroidota	c__Bacteroidia	o__Cytophagales	f__MED-G16	g__MED-G16	s__MED-G16 sp002701745	93.96	0	Gradient Boost (General Model)	d__Bacteria	p__Bacteroidota	c__Bacteroidia
139573_S174_metabat_bins_2.tsv.009_sub	Illumina	BAYDec	BAY	Summer	k__Bacteria (UID2569)	d__Bacteria;p__Bacteroidota;c__Bacteroidia;o__Flavobacteriales;f__Crocinitomicaceae;g__UBA952;s__	d__Bacteria;p__Bacteroidota;c__Bacteroidia;o__Flavobacteriales;f__Crocinitomicaceae;g__UBA952;s__	434	277	185	54.38	1.08	0	Medium	1418200	2607944	6320	499	857	2948	2135	2842	1647	15376	14601	34.7	3.11	92.8	11	1890	127	147	3	0	0	0	d__Bacteria	p__Bacteroidota	c__Bacteroidia	o__Flavobacteriales	f__Crocinitomicaceae	g__UBA952	s__	48.38	1.94	Gradient Boost (General Model)	d__Bacteria	p__Bacteroidota	c__Bacteroidia
SD4486_NP_metabat_bins_2.tsv.268	Nanopore	BAYAug	BAY	Winter	k__Bacteria (UID2569)	d__Bacteria;p__Bacteroidota;c__Bacteroidia;o__Flavobacteriales;f__Crocinitomicaceae;g__UBA952;s__	d__Bacteria;p__Bacteroidota;c__Bacteroidia;o__Flavobacteriales;f__Crocinitomicaceae;g__UBA952;s__UBA952 sp022425625	434	277	185	61.5	0.05	0	Medium	2194182	3567776	0	8	8	272366	272366	274272	274272	738816	738816	36.5	0.9	79.4	11	4229	98	178	1	0	0	0	d__Bacteria	p__Bacteroidota	c__Bacteroidia	o__Flavobacteriales	f__Crocinitomicaceae	g__UBA952	s__	44.39	1.87	Gradient Boost (General Model)	d__Bacteria	p__Bacteroidota	c__Bacteroidia
139573_S174_concoct_bins.tsv.025	Illumina	BAYDec	BAY	Summer	k__Bacteria (UID2569)	d__Bacteria;p__Bacteroidota;c__Bacteroidia;o__Flavobacteriales;f__Crocinitomicaceae;g__UBA952;s__UBA952 sp011522905	d__Bacteria;p__Bacteroidota;c__Bacteroidia;o__Flavobacteriales;f__Crocinitomicaceae;g__UBA952;s__UBA952 sp011522905	434	277	185	83.24	0.18	100	Medium	1871976	2248890	3086	521	706	4159	3405	3593	2647	16127	12118	36.1	2.08	94.42	11	2163	36	240	1	0	0	0	d__Bacteria	p__Bacteroidota	c__Bacteroidia	o__Flavobacteriales	f__Crocinitomicaceae	g__UBA952	s__UBA952 sp011522905	86.53	1.5	Gradient Boost (General Model)	d__Bacteria	p__Bacteroidota	c__Bacteroidia
139574_S175_concoct_bins.tsv.011	Illumina	BAYDec	BAY	Summer	k__Bacteria (UID2569)	d__Bacteria;p__Bacteroidota;c__Bacteroidia;o__Flavobacteriales;f__Crocinitomicaceae;g__UBA952;s__UBA952 sp011522905	d__Bacteria;p__Bacteroidota;c__Bacteroidia;o__Flavobacteriales;f__Crocinitomicaceae;g__UBA952;s__UBA952 sp011522905	434	277	185	71.46	3.46	33.33	Medium	1553950	2174573	3364	514	722	3223	2707	3023	2147	15897	15897	36.1	2.09	94.3	11	1933	64	204	9	0	0	0	d__Bacteria	p__Bacteroidota	c__Bacteroidia	o__Flavobacteriales	f__Crocinitomicaceae	g__UBA952	s__UBA952 sp011522905	74.6	3.5	Gradient Boost (General Model)	d__Bacteria	p__Bacteroidota	c__Bacteroidia
139583_S184_metabat_bins_sspec.tsv.070_sub	Illumina	BAYFeb21	BAY	Summer	k__Bacteria (UID2569)	d__Bacteria;p__Bacteroidota;c__Bacteroidia;o__Flavobacteriales;f__Crocinitomicaceae;g__UBA952;s__UBA952 sp011522905	d__Bacteria;p__Bacteroidota;c__Bacteroidia;o__Flavobacteriales;f__Crocinitomicaceae;g__UBA952;s__UBA952 sp011522905	434	277	185	89.35	2.72	16.67	Medium	2198914	2461012	2523	329	411	10390	8926	6683	5344	34788	34788	36.1	1.72	94.5	11	2231	26	245	6	0	0	0	d__Bacteria	p__Bacteroidota	c__Bacteroidia	o__Flavobacteriales	f__Crocinitomicaceae	g__UBA952	s__UBA952 sp011522905	97	1.4	Gradient Boost (General Model)	d__Bacteria	p__Bacteroidota	c__Bacteroidia
139584_S185_metabat_bins_2.tsv.128	Illumina	BAYFeb21	BAY	Summer	k__Bacteria (UID2569)	d__Bacteria;p__Bacteroidota;c__Bacteroidia;o__Flavobacteriales;f__Crocinitomicaceae;g__UBA952;s__UBA952 sp011522905	d__Bacteria;p__Bacteroidota;c__Bacteroidia;o__Flavobacteriales;f__Crocinitomicaceae;g__UBA952;s__UBA952 sp011522905	434	277	185	92.7	0.18	100	High	2234669	2410646	2543	347	439	9095	7585	6439	5084	50134	49237	36.1	1.75	94.43	11	2259	19	257	1	0	0	0	d__Bacteria	p__Bacteroidota	c__Bacteroidia	o__Flavobacteriales	f__Crocinitomicaceae	g__UBA952	s__UBA952 sp011522905	99.87	0.48	Gradient Boost (General Model)	d__Bacteria	p__Bacteroidota	c__Bacteroidia
139586_S187_concoct_bins.tsv.006	Illumina	BR1Feb21	BR1	Summer	k__Bacteria (UID2569)	d__Bacteria;p__Bacteroidota;c__Bacteroidia;o__Flavobacteriales;f__Crocinitomicaceae;g__UBA952;s__UBA952 sp011522905	d__Bacteria;p__Bacteroidota;c__Bacteroidia;o__Flavobacteriales;f__Crocinitomicaceae;g__UBA952;s__UBA952 sp011522905	434	277	185	86.83	2.23	33.33	Medium	1981667	2282238	2636	486	648	4887	4019	4077	3054	28750	28750	36.1	1.99	94.55	11	2192	31	240	6	0	0	0	d__Bacteria	p__Bacteroidota	c__Bacteroidia	o__Flavobacteriales	f__Crocinitomicaceae	g__UBA952	s__UBA952 sp011522905	92.71	1.59	Gradient Boost (General Model)	d__Bacteria	p__Bacteroidota	c__Bacteroidia
SD3106_S36.metabat_2.002_sub	Illumina	BAYFeb	BAY	Summer	k__Bacteria (UID2569)	d__Bacteria;p__Bacteroidota;c__Bacteroidia;o__Flavobacteriales;f__Crocinitomicaceae;g__UBA952;s__UBA952 sp011522905	d__Bacteria;p__Bacteroidota;c__Bacteroidia;o__Flavobacteriales;f__Crocinitomicaceae;g__UBA952;s__UBA952 sp011522905	434	277	185	61.32	2.54	16.67	Medium	1533200	2500326	1027	581	595	2661	2628	2638	2575	12550	12550	36.1	2.09	94.22	11	1827	90	181	6	0	0	0	d__Bacteria	p__Bacteroidota	c__Bacteroidia	o__Flavobacteriales	f__Crocinitomicaceae	g__UBA952	s__UBA952 sp011522905	78.63	1.93	Gradient Boost (General Model)	d__Bacteria	p__Bacteroidota	c__Bacteroidia
139561_S162_metabat_bins_2.tsv.003	Illumina	BR2Aug	BR2	Winter	s__algicola (UID2846)	d__Bacteria;p__Bacteroidota;c__Bacteroidia;o__Flavobacteriales;f__Flavobacteriaceae;g__;s__	d__Bacteria;p__Bacteroidota;c__Bacteroidia;o__Flavobacteriales;f__Flavobacteriaceae;g__JALRKI01;s__JALRKI01 sp023254815	47	571	303	79.02	2.02	0	Medium	1648934	2086730	4039	361	643	5518	3548	4567	2558	19777	17734	40.1	1.64	93.19	11	1904	117	444	10	0	0	0	d__Bacteria	p__Bacteroidota	c__Bacteroidia	o__Flavobacteriales	f__Flavobacteriaceae	g__	s__	77.14	1.64	Neural Network (Specific Model)	d__Bacteria	p__Bacteroidota	c__Bacteroidia
139562_S163_metabat_bins_2.tsv.098	Illumina	BR2Aug	BR2	Winter	s__algicola (UID2846)	d__Bacteria;p__Bacteroidota;c__Bacteroidia;o__Flavobacteriales;f__Flavobacteriaceae;g__;s__	d__Bacteria;p__Bacteroidota;c__Bacteroidia;o__Flavobacteriales;f__Flavobacteriaceae;g__JALRKI01;s__JALRKI01 sp023254815	47	571	303	78.7	2.31	7.14	Medium	1546611	1965198	3935	355	633	5146	3325	4356	2437	26294	18207	40.2	1.64	93.14	11	1834	127	430	14	0	0	0	d__Bacteria	p__Bacteroidota	c__Bacteroidia	o__Flavobacteriales	f__Flavobacteriaceae	g__	s__	71.24	3.93	Neural Network (Specific Model)	d__Bacteria	p__Bacteroidota	c__Bacteroidia
139548_S150_metabat_bins_2.tsv.131_sub	Illumina	BR1July	BR1	Winter	s__algicola (UID2847)	d__Bacteria;p__Bacteroidota;c__Bacteroidia;o__Flavobacteriales;f__Flavobacteriaceae;g__BACL21;s__	d__Bacteria;p__Bacteroidota;c__Bacteroidia;o__Flavobacteriales;f__Flavobacteriaceae;g__BACL21;s__	33	496	263	87.61	1.18	66.67	Medium	1829643	2088395	2765	227	354	12175	9216	8060	5160	49624	36273	44	1.68	92.86	11	1863	59	430	6	1	0	0	d__Bacteria	p__Bacteroidota	c__Bacteroidia	o__Flavobacteriales	f__Flavobacteriaceae	g__BACL21	s__	81.63	1.42	Neural Network (Specific Model)	d__Bacteria	p__Bacteroidota	c__Bacteroidia
139549_S151_metabat_bins_sens.tsv.112	Illumina	BR1July	BR1	Winter	s__algicola (UID2847)	d__Bacteria;p__Bacteroidota;c__Bacteroidia;o__Flavobacteriales;f__Flavobacteriaceae;g__BACL21;s__	d__Bacteria;p__Bacteroidota;c__Bacteroidia;o__Flavobacteriales;f__Flavobacteriaceae;g__BACL21;s__	33	496	263	84.55	4.41	50	Medium	1848480	2186257	4230	227	297	13060	10859	8143	6209	75697	56634	44	1.63	91.97	11	1819	72	400	24	0	0	0	d__Bacteria	p__Bacteroidota	c__Bacteroidia	o__Flavobacteriales	f__Flavobacteriaceae	g__BACL21	s__	84.29	4.47	Neural Network (Specific Model)	d__Bacteria	p__Bacteroidota	c__Bacteroidia
139550_S152_metabat_bins_2.tsv.101	Illumina	BR1July	BR1	Winter	s__algicola (UID2847)	d__Bacteria;p__Bacteroidota;c__Bacteroidia;o__Flavobacteriales;f__Flavobacteriaceae;g__BACL21;s__	d__Bacteria;p__Bacteroidota;c__Bacteroidia;o__Flavobacteriales;f__Flavobacteriaceae;g__BACL21;s__	33	496	263	86.15	1.77	66.67	Medium	1798428	2087554	4356	197	248	15190	11570	9129	7234	55778	42088	44.1	1.52	92.02	11	1741	67	422	6	1	0	0	d__Bacteria	p__Bacteroidota	c__Bacteroidia	o__Flavobacteriales	f__Flavobacteriaceae	g__BACL21	s__	86.21	1.85	Neural Network (Specific Model)	d__Bacteria	p__Bacteroidota	c__Bacteroidia
139557_S159_metabat_bins_sspec.tsv.145	Illumina	BR1Aug	BR1	Winter	s__algicola (UID2847)	d__Bacteria;p__Bacteroidota;c__Bacteroidia;o__Flavobacteriales;f__Flavobacteriaceae;g__BACL21;s__	d__Bacteria;p__Bacteroidota;c__Bacteroidia;o__Flavobacteriales;f__Flavobacteriaceae;g__BACL21;s__	33	496	263	80.48	1.44	28.57	Medium	1776790	2207741	2607	271	342	9581	8118	6556	5187	58377	54662	44	1.56	92.14	11	1836	90	399	7	0	0	0	d__Bacteria	p__Bacteroidota	c__Bacteroidia	o__Flavobacteriales	f__Flavobacteriaceae	g__BACL21	s__	78.64	1.47	Neural Network (Specific Model)	d__Bacteria	p__Bacteroidota	c__Bacteroidia
139558_S160_metabat_bins_sspec.tsv.127	Illumina	BR1Aug	BR1	Winter	s__algicola (UID2847)	d__Bacteria;p__Bacteroidota;c__Bacteroidia;o__Flavobacteriales;f__Flavobacteriaceae;g__BACL21;s__	d__Bacteria;p__Bacteroidota;c__Bacteroidia;o__Flavobacteriales;f__Flavobacteriaceae;g__BACL21;s__	33	496	263	78.38	1.92	11.11	Medium	1754620	2238607	2178	312	409	7239	5846	5623	4284	52404	29606	44	1.57	92.59	11	1876	87	400	9	0	0	0	d__Bacteria	p__Bacteroidota	c__Bacteroidia	o__Flavobacteriales	f__Flavobacteriaceae	g__BACL21	s__	93.01	1.43	Gradient Boost (General Model)	d__Bacteria	p__Bacteroidota	c__Bacteroidia
139560_S161_metabat_bins_2.tsv.142	Illumina	BR1Aug	BR1	Winter	s__algicola (UID2847)	d__Bacteria;p__Bacteroidota;c__Bacteroidia;o__Flavobacteriales;f__Flavobacteriaceae;g__BACL21;s__	d__Bacteria;p__Bacteroidota;c__Bacteroidia;o__Flavobacteriales;f__Flavobacteriaceae;g__BACL21;s__	33	496	263	84.06	7.72	20	Medium	2309086	2746950	5695	474	678	7146	5561	4871	3397	39642	33009	43.8	5.95	91.83	11	2487	62	393	39	2	0	0	d__Bacteria	p__Bacteroidota	c__Bacteroidia	o__Flavobacteriales	f__Flavobacteriaceae	g__BACL21	s__	85.36	6.47	Neural Network (Specific Model)	d__Bacteria	p__Bacteroidota	c__Bacteroidia
139562_S163_metabat_bins_2.tsv.183	Illumina	BR2Aug	BR2	Winter	s__algicola (UID2847)	d__Bacteria;p__Bacteroidota;c__Bacteroidia;o__Flavobacteriales;f__Flavobacteriaceae;g__BACL21;s__	d__Bacteria;p__Bacteroidota;c__Bacteroidia;o__Flavobacteriales;f__Flavobacteriaceae;g__BACL21;s__	33	496	263	90.05	0.38	0	High	1875017	2082195	3200	34	66	96387	51674	55147	28360	208843	165848	42.5	1.77	92.5	11	1710	44	450	2	0	0	0	d__Bacteria	p__Bacteroidota	c__Bacteroidia	o__Flavobacteriales	f__Flavobacteriaceae	g__BACL21	s__	85.86	0.53	Neural Network (Specific Model)	d__Bacteria	p__Bacteroidota	c__Bacteroidia
139564_S165_metabat_bins_sens.tsv.117_sub	Illumina	BAYOct	BAY	Spring	s__algicola (UID2847)	d__Bacteria;p__Bacteroidota;c__Bacteroidia;o__Flavobacteriales;f__Flavobacteriaceae;g__BACL21;s__	d__Bacteria;p__Bacteroidota;c__Bacteroidia;o__Flavobacteriales;f__Flavobacteriaceae;g__BACL21;s__	33	496	263	84.81	3.21	20	Medium	2007822	2367435	2516	257	350	10650	9133	7812	5729	58376	37043	44.4	1.59	92.49	11	2019	81	400	15	0	0	0	d__Bacteria	p__Bacteroidota	c__Bacteroidia	o__Flavobacteriales	f__Flavobacteriaceae	g__BACL21	s__	83.91	4.01	Neural Network (Specific Model)	d__Bacteria	p__Bacteroidota	c__Bacteroidia
139566_S167_maxbin_bins.tsv.075_sub	Illumina	BAYOct	BAY	Spring	s__algicola (UID2847)	d__Bacteria;p__Bacteroidota;c__Bacteroidia;o__Flavobacteriales;f__Flavobacteriaceae;g__BACL21;s__	d__Bacteria;p__Bacteroidota;c__Bacteroidia;o__Flavobacteriales;f__Flavobacteriaceae;g__BACL21;s__	33	496	263	67.17	6.78	12.12	Medium	2352626	3502495	2878	617	810	4568	3740	3813	2900	26512	20366	44.1	1.74	91.26	11	2750	162	303	30	1	0	0	d__Bacteria	p__Bacteroidota	c__Bacteroidia	o__Flavobacteriales	f__Flavobacteriaceae	g__BACL21	s__	69.57	5.84	Gradient Boost (General Model)	d__Bacteria	p__Bacteroidota	c__Bacteroidia
139567_S168_metabat_bins_sens.tsv.174_sub	Illumina	BR1Oct	BR1	Spring	s__algicola (UID2847)	d__Bacteria;p__Bacteroidota;c__Bacteroidia;o__Flavobacteriales;f__Flavobacteriaceae;g__BACL21;s__	d__Bacteria;p__Bacteroidota;c__Bacteroidia;o__Flavobacteriales;f__Flavobacteriaceae;g__BACL21;s__	33	496	263	70.59	2.13	25	Medium	1770643	2508348	3443	414	635	5004	3692	4276	2782	25263	18534	44.1	1.81	92.11	11	2041	130	354	12	0	0	0	d__Bacteria	p__Bacteroidota	c__Bacteroidia	o__Flavobacteriales	f__Flavobacteriaceae	g__BACL21	s__	58.71	1.9	Neural Network (Specific Model)	d__Bacteria	p__Bacteroidota	c__Bacteroidia
139568_S169_metabat_bins_sens.tsv.148_sub	Illumina	BR1Oct	BR1	Spring	s__algicola (UID2847)	d__Bacteria;p__Bacteroidota;c__Bacteroidia;o__Flavobacteriales;f__Flavobacteriaceae;g__BACL21;s__	d__Bacteria;p__Bacteroidota;c__Bacteroidia;o__Flavobacteriales;f__Flavobacteriaceae;g__BACL21;s__	33	496	263	66.4	2.6	10	Medium	1947198	2932527	3602	527	760	4125	3231	3694	2557	19287	12556	43.9	1.9	91.83	11	2325	160	323	11	1	1	0	d__Bacteria	p__Bacteroidota	c__Bacteroidia	o__Flavobacteriales	f__Flavobacteriaceae	g__BACL21	s__	74.45	4.8	Gradient Boost (General Model)	d__Bacteria	p__Bacteroidota	c__Bacteroidia
139569_S170_metabat_bins_sens.tsv.137	Illumina	BR1Oct	BR1	Spring	s__algicola (UID2847)	d__Bacteria;p__Bacteroidota;c__Bacteroidia;o__Flavobacteriales;f__Flavobacteriaceae;g__BACL21;s__	d__Bacteria;p__Bacteroidota;c__Bacteroidia;o__Flavobacteriales;f__Flavobacteriaceae;g__BACL21;s__	33	496	263	80.31	2.18	75	Medium	1899805	2365590	2665	330	484	7635	5704	5756	3919	32968	23236	44.1	1.6	92.61	11	2031	94	390	12	0	0	0	d__Bacteria	p__Bacteroidota	c__Bacteroidia	o__Flavobacteriales	f__Flavobacteriaceae	g__BACL21	s__	75.06	1.15	Neural Network (Specific Model)	d__Bacteria	p__Bacteroidota	c__Bacteroidia
139590_S191_rosella_bins.tsv.056	Illumina	BR2Feb21	BR2	Summer	s__algicola (UID2847)	d__Bacteria;p__Bacteroidota;c__Bacteroidia;o__Flavobacteriales;f__Flavobacteriaceae;g__BACL21;s__	d__Bacteria;p__Bacteroidota;c__Bacteroidia;o__Flavobacteriales;f__Flavobacteriaceae;g__BACL21;s__	33	496	263	91.77	0	0	High	1957093	2132607	300	16	19	175626	175626	122318	102989	421295	421295	42.1	1.15	93.73	11	1743	39	457	0	0	0	0	d__Bacteria	p__Bacteroidota	c__Bacteroidia	o__Flavobacteriales	f__Flavobacteriaceae	g__BACL21	s__	93.42	0.34	Neural Network (Specific Model)	d__Bacteria	p__Bacteroidota	c__Bacteroidia
SD4487_NP_metabta_bins_sens.tsv.034	Nanopore	BR1Aug	BR1	Winter	s__algicola (UID2847)	d__Bacteria;p__Bacteroidota;c__Bacteroidia;o__Flavobacteriales;f__Flavobacteriaceae;g__BACL21;s__	d__Bacteria;p__Bacteroidota;c__Bacteroidia;o__Flavobacteriales;f__Flavobacteriaceae;g__BACL21;s__	33	496	263	86.61	0	0	Medium	1965242	2269071	0	8	8	346145	346145	245655	245655	754785	754785	43.7	0.94	90.86	11	2162	64	432	0	0	0	0	d__Bacteria	p__Bacteroidota	c__Bacteroidia	o__Flavobacteriales	f__Flavobacteriaceae	g__BACL21	s__	93.54	0.37	Gradient Boost (General Model)	d__Bacteria	p__Bacteroidota	c__Bacteroidia
139584_S185_concoct_bins.tsv.205	Illumina	BAYFeb21	BAY	Summer	s__algicola (UID2846)	d__Bacteria;p__Bacteroidota;c__Bacteroidia;o__Flavobacteriales;f__Flavobacteriaceae;g__GCA001735715;s__	d__Bacteria;p__Bacteroidota;c__Bacteroidia;o__Flavobacteriales;f__Flavobacteriaceae;g__GCA001735715;s__	47	571	303	96.7	0	0	High	1889471	1953951	140	14	19	239732	201643	134962	99438	452575	281778	37.1	1.49	94	11	1762	11	560	0	0	0	0	d__Bacteria	p__Bacteroidota	c__Bacteroidia	o__Flavobacteriales	f__Flavobacteriaceae	g__GCA001735715	s__	99.7	0.52	Neural Network (Specific Model)	d__Bacteria	p__Bacteroidota	c__Bacteroidia
139564_S165_metabat_bins_2.tsv.061_sub	Illumina	BAYOct	BAY	Spring	s__algicola (UID2846)	d__Bacteria;p__Bacteroidota;c__Bacteroidia;o__Flavobacteriales;f__Flavobacteriaceae;g__GCA001735715;s__GCA001735715 sp001735715	d__Bacteria;p__Bacteroidota;c__Bacteroidia;o__Flavobacteriales;f__Flavobacteriaceae;g__GCA001735715;s__GCA001735715 sp001735715	47	571	303	79.77	4.96	10.71	Medium	1775299	2225522	3050	394	584	6081	4373	4505	3034	38999	37158	37.1	2.05	92.05	11	2007	86	463	19	3	0	0	d__Bacteria	p__Bacteroidota	c__Bacteroidia	o__Flavobacteriales	f__Flavobacteriaceae	g__GCA001735715	s__GCA001735715 sp001735715	77.78	3.55	Neural Network (Specific Model)	d__Bacteria	p__Bacteroidota	c__Bacteroidia
SD4486_NP_metabta_bins_sspec.tsv.012	Nanopore	BAYAug	BAY	Winter	s__algicola (UID2846)	d__Bacteria;p__Bacteroidota;c__Bacteroidia;o__Flavobacteriales;f__Flavobacteriaceae;g__GCA001735715;s__GCA001735715 sp001735715	d__Bacteria;p__Bacteroidota;c__Bacteroidia;o__Flavobacteriales;f__Flavobacteriaceae;g__GCA001735715;s__GCA001735715 sp001735715	47	571	303	90.01	0.77	25	High	1922297	2135648	8	8	8	418979	418979	240287	240286	449885	449885	36.4	0.89	88.06	11	2728	48	519	4	0	0	0	d__Bacteria	p__Bacteroidota	c__Bacteroidia	o__Flavobacteriales	f__Flavobacteriaceae	g__GCA001735715	s__GCA001735715 sp001735715	82.28	6.86	Neural Network (Specific Model)	d__Bacteria	p__Bacteroidota	c__Bacteroidia
139555_S157_metabat_bins_sens.tsv.112	Illumina	BAYAug	BAY	Winter	s__algicola (UID2846)	d__Bacteria;p__Bacteroidota;c__Bacteroidia;o__Flavobacteriales;f__Flavobacteriaceae;g__MAG-120531;s__	d__Bacteria;p__Bacteroidota;c__Bacteroidia;o__Flavobacteriales;f__Flavobacteriaceae;g__MAG-120531;s__	47	571	303	53.16	3.27	35.29	Medium	1125787	2117733	2185	358	493	3358	2839	3144	2279	24349	24001	39.1	2.38	92.98	11	1363	230	324	17	0	0	0	d__Bacteria	p__Bacteroidota	c__Bacteroidia	o__Flavobacteriales	f__Flavobacteriaceae	g__MAG-120531	s__	49.21	3.23	Neural Network (Specific Model)	d__Bacteria	p__Bacteroidota	c__Bacteroidia
139560_S161_concoct_bins.tsv.150_sub	Illumina	BR1Aug	BR1	Winter	s__algicola (UID2846)	d__Bacteria;p__Bacteroidota;c__Bacteroidia;o__Flavobacteriales;f__Flavobacteriaceae;g__MAG-120531;s__	d__Bacteria;p__Bacteroidota;c__Bacteroidia;o__Flavobacteriales;f__Flavobacteriaceae;g__MAG-120531;s__	47	571	303	67.14	2.14	42.86	Medium	1436875	2140118	3190	478	673	3247	2660	3006	2130	11068	11059	38.9	2.55	92	11	1748	161	398	11	1	0	0	d__Bacteria	p__Bacteroidota	c__Bacteroidia	o__Flavobacteriales	f__Flavobacteriaceae	g__MAG-120531	s__	73.11	3.33	Gradient Boost (General Model)	d__Bacteria	p__Bacteroidota	c__Bacteroidia
139578_S179_metabat_bins_2.tsv.160	Illumina	BR1Dec	BR1	Summer	s__algicola (UID2846)	d__Bacteria;p__Bacteroidota;c__Bacteroidia;o__Flavobacteriales;f__Flavobacteriaceae;g__MAG-120531;s__	d__Bacteria;p__Bacteroidota;c__Bacteroidia;o__Flavobacteriales;f__Flavobacteriaceae;g__MAG-120531;s__	47	571	303	53.09	3.96	18.18	Medium	1466995	2763223	1833	511	588	3024	2751	2870	2491	18323	13974	37.9	4.28	93.4	11	1725	223	321	24	3	0	0	d__Bacteria	p__Bacteroidota	c__Bacteroidia	o__Flavobacteriales	f__Flavobacteriaceae	g__MAG-120531	s__	72.65	3.94	Gradient Boost (General Model)	d__Bacteria	p__Bacteroidota	c__Bacteroidia
139579_S180_rosella_bins.tsv.124	Illumina	BR2Dec	BR2	Summer	s__algicola (UID2846)	d__Bacteria;p__Bacteroidota;c__Bacteroidia;o__Flavobacteriales;f__Flavobacteriaceae;g__MAG-120531;s__	d__Bacteria;p__Bacteroidota;c__Bacteroidia;o__Flavobacteriales;f__Flavobacteriaceae;g__MAG-120531;s__	47	571	303	92.69	0	0	High	1934757	2087342	2000	21	41	150122	119301	92131	47140	250694	250694	37.2	1.24	93.94	11	1746	29	542	0	0	0	0	d__Bacteria	p__Bacteroidota	c__Bacteroidia	o__Flavobacteriales	f__Flavobacteriaceae	g__MAG-120531	s__	98.39	0.16	Neural Network (Specific Model)	d__Bacteria	p__Bacteroidota	c__Bacteroidia
139590_S191_vamb_bins.tsv.124	Illumina	BR2Feb21	BR2	Summer	s__algicola (UID2846)	d__Bacteria;p__Bacteroidota;c__Bacteroidia;o__Flavobacteriales;f__Flavobacteriaceae;g__MAG-120531;s__	d__Bacteria;p__Bacteroidota;c__Bacteroidia;o__Flavobacteriales;f__Flavobacteriaceae;g__MAG-120531;s__	47	571	303	91.8	0.17	0	High	1765078	1922743	1200	24	36	108268	95262	73544	48996	260629	212986	37.3	1.27	94.36	11	1625	33	537	1	0	0	0	d__Bacteria	p__Bacteroidota	c__Bacteroidia	o__Flavobacteriales	f__Flavobacteriaceae	g__MAG-120531	s__	97.01	0.25	Neural Network (Specific Model)	d__Bacteria	p__Bacteroidota	c__Bacteroidia
SD4486_NP_maxbin_bins.tsv.128	Nanopore	BAYAug	BAY	Winter	s__algicola (UID2846)	d__Bacteria;p__Bacteroidota;c__Bacteroidia;o__Flavobacteriales;f__Flavobacteriaceae;g__MAG-120531;s__	d__Bacteria;p__Bacteroidota;c__Bacteroidia;o__Flavobacteriales;f__Flavobacteriaceae;g__MAG-120531;s__	47	571	303	90.39	0.6	0	High	2127296	2353464	0	12	12	894882	894882	177274	177274	986091	986091	38.4	1.33	87.2	11	2861	41	526	4	0	0	0	d__Bacteria	p__Bacteroidota	c__Bacteroidia	o__Flavobacteriales	f__Flavobacteriaceae	g__MAG-120531	s__	90.89	2.03	Gradient Boost (General Model)	d__Bacteria	p__Bacteroidota	c__Bacteroidia
SD4487_NP_metabta_bins_sens.tsv.021	Nanopore	BR1Aug	BR1	Winter	s__algicola (UID2846)	d__Bacteria;p__Bacteroidota;c__Bacteroidia;o__Flavobacteriales;f__Flavobacteriaceae;g__MAG-120531;s__	d__Bacteria;p__Bacteroidota;c__Bacteroidia;o__Flavobacteriales;f__Flavobacteriaceae;g__MAG-120531;s__	47	571	303	88.63	5.2	0	Medium	2091129	2359392	0	5	5	952526	952526	418225	418225	992909	992909	38.7	0.96	87.97	11	2676	54	489	28	0	0	0	d__Bacteria	p__Bacteroidota	c__Bacteroidia	o__Flavobacteriales	f__Flavobacteriaceae	g__MAG-120531	s__	88.38	6.24	Gradient Boost (General Model)	d__Bacteria	p__Bacteroidota	c__Bacteroidia
139548_S150_concoct_bins.tsv.156_sub	Illumina	BR1July	BR1	Winter	s__algicola (UID2846)	d__Bacteria;p__Bacteroidota;c__Bacteroidia;o__Flavobacteriales;f__Flavobacteriaceae;g__MAG-120531;s__MAG-120531 sp013373635	d__Bacteria;p__Bacteroidota;c__Bacteroidia;o__Flavobacteriales;f__Flavobacteriaceae;g__MAG-120531;s__MAG-120531 sp013373635	47	571	303	86.03	4.51	59.26	Medium	1942241	2257632	2572	436	518	5692	5075	4454	3744	29132	29132	37.3	1.81	93.44	11	2126	62	484	24	1	0	0	d__Bacteria	p__Bacteroidota	c__Bacteroidia	o__Flavobacteriales	f__Flavobacteriaceae	g__MAG-120531	s__MAG-120531 sp013373635	96.23	1.94	Gradient Boost (General Model)	d__Bacteria	p__Bacteroidota	c__Bacteroidia
139549_S151_concoct_bins.tsv.148	Illumina	BR1July	BR1	Winter	s__algicola (UID2846)	d__Bacteria;p__Bacteroidota;c__Bacteroidia;o__Flavobacteriales;f__Flavobacteriaceae;g__MAG-120531;s__MAG-120531 sp013373635	d__Bacteria;p__Bacteroidota;c__Bacteroidia;o__Flavobacteriales;f__Flavobacteriaceae;g__MAG-120531;s__MAG-120531 sp013373635	47	571	303	77.77	2.57	26.67	Medium	1775756	2283343	2633	422	505	5173	4290	4207	3511	20302	18957	37.3	1.84	93.52	11	1964	105	451	15	0	0	0	d__Bacteria	p__Bacteroidota	c__Bacteroidia	o__Flavobacteriales	f__Flavobacteriaceae	g__MAG-120531	s__MAG-120531 sp013373635	90.79	1.43	Gradient Boost (General Model)	d__Bacteria	p__Bacteroidota	c__Bacteroidia
139550_S152_concoct_bins.tsv.120	Illumina	BR1July	BR1	Winter	s__algicola (UID2846)	d__Bacteria;p__Bacteroidota;c__Bacteroidia;o__Flavobacteriales;f__Flavobacteriaceae;g__MAG-120531;s__MAG-120531 sp013373635	d__Bacteria;p__Bacteroidota;c__Bacteroidia;o__Flavobacteriales;f__Flavobacteriaceae;g__MAG-120531;s__MAG-120531 sp013373635	47	571	303	79.42	4.05	61.11	Medium	1880982	2368398	5767	418	511	5580	4769	4499	3669	26241	25711	37.2	1.7	92.52	11	2010	93	460	18	0	0	0	d__Bacteria	p__Bacteroidota	c__Bacteroidia	o__Flavobacteriales	f__Flavobacteriaceae	g__MAG-120531	s__MAG-120531 sp013373635	92.74	4.1	Gradient Boost (General Model)	d__Bacteria	p__Bacteroidota	c__Bacteroidia
139576_S177_concoct_bins.tsv.009_sub	Illumina	BR1Dec	BR1	Summer	s__algicola (UID2846)	d__Bacteria;p__Bacteroidota;c__Bacteroidia;o__Flavobacteriales;f__Flavobacteriaceae;g__MAG-120531;s__MAG-120531 sp013373635	d__Bacteria;p__Bacteroidota;c__Bacteroidia;o__Flavobacteriales;f__Flavobacteriaceae;g__MAG-120531;s__MAG-120531 sp013373635	47	571	303	54.76	6.16	66.67	Medium	1572820	2872206	3722	547	621	3015	2697	2875	2526	22143	18762	37.2	1.98	92.19	11	1808	222	315	33	1	0	0	d__Bacteria	p__Bacteroidota	c__Bacteroidia	o__Flavobacteriales	f__Flavobacteriaceae	g__MAG-120531	s__MAG-120531 sp013373635	66.47	8.11	Gradient Boost (General Model)	d__Bacteria	p__Bacteroidota	c__Bacteroidia
SD4487_NP_metabta_bins_sens.tsv.028	Nanopore	BR1Aug	BR1	Winter	s__algicola (UID2846)	d__Bacteria;p__Bacteroidota;c__Bacteroidia;o__Flavobacteriales;f__Flavobacteriaceae;g__MAG-120531;s__MAG-120531 sp013373635	d__Bacteria;p__Bacteroidota;c__Bacteroidia;o__Flavobacteriales;f__Flavobacteriaceae;g__MAG-120531;s__MAG-120531 sp013373635	47	571	303	90.63	0.83	33.33	High	2022615	2231728	0	13	13	420433	420433	155585	155585	672644	672644	37.1	1.32	93.48	11	2032	50	518	3	0	0	0	d__Bacteria	p__Bacteroidota	c__Bacteroidia	o__Flavobacteriales	f__Flavobacteriaceae	g__MAG-120531	s__MAG-120531 sp013373635	94.56	0.77	Gradient Boost (General Model)	d__Bacteria	p__Bacteroidota	c__Bacteroidia
139564_S165_metabat_bins_2.tsv.089	Illumina	BAYOct	BAY	Spring	f__Flavobacteriaceae (UID2817)	d__Bacteria;p__Bacteroidota;c__Bacteroidia;o__Flavobacteriales;f__Flavobacteriaceae;g__MAG-121220-bin8;s__MAG-121220-bin8 sp004214185	d__Bacteria;p__Bacteroidota;c__Bacteroidia;o__Flavobacteriales;f__Flavobacteriaceae;g__MAG-121220-bin8;s__MAG-121220-bin8 sp004214185	81	511	283	65.29	5.39	34.48	Medium	1384073	2119885	2296	350	482	4659	4077	3954	2866	35330	33470	29.8	2.34	94.32	11	1689	157	327	26	1	0	0	d__Bacteria	p__Bacteroidota	c__Bacteroidia	o__Flavobacteriales	f__Flavobacteriaceae	g__MAG-121220-bin8	s__MAG-121220-bin8 sp004214185	68.9	6	Gradient Boost (General Model)	d__Bacteria	p__Bacteroidota	c__Bacteroidia
139584_S185_metabat_bins_2.tsv.025	Illumina	BAYFeb21	BAY	Summer	k__Bacteria (UID2566)	d__Bacteria;p__Bacteroidota;c__Bacteroidia;o__Flavobacteriales;f__Flavobacteriaceae;g__MAG-121220-bin8;s__MAG-121220-bin8 sp004214185	d__Bacteria;p__Bacteroidota;c__Bacteroidia;o__Flavobacteriales;f__Flavobacteriaceae;g__MAG-121220-bin8;s__MAG-121220-bin8 sp004214185	525	208	136	93.75	0	0	High	1464300	1561920	5400	63	117	37798	20623	23242	12469	107343	67481	29.5	2.9	93.28	11	1424	10	198	0	0	0	0	d__Bacteria	p__Bacteroidota	c__Bacteroidia	o__Flavobacteriales	f__Flavobacteriaceae	g__MAG-121220-bin8	s__MAG-121220-bin8 sp004214185	84.72	0	Neural Network (Specific Model)	d__Bacteria	p__Bacteroidota	c__Bacteroidia
139538_S35_metabat_bins_2.tsv.128	Illumina	BAYMay	BAY	Autumn	s__algicola (UID2846)	d__Bacteria;p__Bacteroidota;c__Bacteroidia;o__Flavobacteriales;f__Flavobacteriaceae;g__MAG-121220-bin8;s__MAG-121220-bin8 sp902635895	d__Bacteria;p__Bacteroidota;c__Bacteroidia;o__Flavobacteriales;f__Flavobacteriaceae;g__MAG-121220-bin8;s__MAG-121220-bin8 sp902635895	47	571	303	76.17	3.36	13.33	Medium	1342859	1762976	6300	119	182	17561	12130	11284	7343	83929	37814	29.4	1.81	92.64	11	1377	124	432	15	0	0	0	d__Bacteria	p__Bacteroidota	c__Bacteroidia	o__Flavobacteriales	f__Flavobacteriaceae	g__MAG-121220-bin8	s__MAG-121220-bin8 sp902635895	78.34	4.01	Neural Network (Specific Model)	d__Bacteria	p__Bacteroidota	c__Bacteroidia
139554_S156_metabat_bins_sens.tsv.099	Illumina	BAYAug	BAY	Winter	k__Bacteria (UID2566)	d__Bacteria;p__Bacteroidota;c__Bacteroidia;o__Flavobacteriales;f__Flavobacteriaceae;g__MAG-121220-bin8;s__MAG-121220-bin8 sp902635895	d__Bacteria;p__Bacteroidota;c__Bacteroidia;o__Flavobacteriales;f__Flavobacteriaceae;g__MAG-121220-bin8;s__MAG-121220-bin8 sp902635895	525	208	136	82.61	0.37	100	Medium	1387261	1679289	2160	210	255	9553	8470	6606	5431	32914	30358	29.7	1.93	94.65	11	1532	34	173	1	0	0	0	d__Bacteria	p__Bacteroidota	c__Bacteroidia	o__Flavobacteriales	f__Flavobacteriaceae	g__MAG-121220-bin8	s__MAG-121220-bin8 sp902635895	74.94	0.44	Neural Network (Specific Model)	d__Bacteria	p__Bacteroidota	c__Bacteroidia
139557_S159_metabat_bins_2.tsv.155	Illumina	BR1Aug	BR1	Winter	k__Bacteria (UID2566)	d__Bacteria;p__Bacteroidota;c__Bacteroidia;o__Flavobacteriales;f__Flavobacteriaceae;g__MAG-121220-bin8;s__MAG-121220-bin8 sp902635895	d__Bacteria;p__Bacteroidota;c__Bacteroidia;o__Flavobacteriales;f__Flavobacteriaceae;g__MAG-121220-bin8;s__MAG-121220-bin8 sp902635895	525	208	136	87.25	0	0	Medium	1392294	1595752	5700	93	150	20545	14527	14970	9243	82857	66317	29.6	1.59	93.42	11	1363	22	186	0	0	0	0	d__Bacteria	p__Bacteroidota	c__Bacteroidia	o__Flavobacteriales	f__Flavobacteriaceae	g__MAG-121220-bin8	s__MAG-121220-bin8 sp902635895	82.82	0.01	Neural Network (Specific Model)	d__Bacteria	p__Bacteroidota	c__Bacteroidia
139561_S162_metabat_bins_sens.tsv.135	Illumina	BR2Aug	BR2	Winter	s__algicola (UID2846)	d__Bacteria;p__Bacteroidota;c__Bacteroidia;o__Flavobacteriales;f__Flavobacteriaceae;g__MAG-121220-bin8;s__MAG-121220-bin8 sp902635895	d__Bacteria;p__Bacteroidota;c__Bacteroidia;o__Flavobacteriales;f__Flavobacteriaceae;g__MAG-121220-bin8;s__MAG-121220-bin8 sp902635895	47	571	303	70.51	3.79	33.33	Medium	1308536	1855816	1641	298	414	5476	4034	4391	3156	29986	17617	29.6	1.99	94.96	11	1555	149	407	15	0	0	0	d__Bacteria	p__Bacteroidota	c__Bacteroidia	o__Flavobacteriales	f__Flavobacteriaceae	g__MAG-121220-bin8	s__MAG-121220-bin8 sp902635895	80.87	4.13	Gradient Boost (General Model)	d__Bacteria	p__Bacteroidota	c__Bacteroidia
139562_S163_metabat_bins_sens.tsv.117_sub	Illumina	BR2Aug	BR2	Winter	k__Bacteria (UID2566)	d__Bacteria;p__Bacteroidota;c__Bacteroidia;o__Flavobacteriales;f__Flavobacteriaceae;g__MAG-121220-bin8;s__MAG-121220-bin8 sp902635895	d__Bacteria;p__Bacteroidota;c__Bacteroidia;o__Flavobacteriales;f__Flavobacteriaceae;g__MAG-121220-bin8;s__MAG-121220-bin8 sp902635895	525	208	136	82.36	8.09	23.08	Medium	1441621	1750390	1468	292	400	6604	5342	4937	3600	38875	27359	29.7	2.17	95.19	11	1660	41	154	13	0	0	0	d__Bacteria	p__Bacteroidota	c__Bacteroidia	o__Flavobacteriales	f__Flavobacteriaceae	g__MAG-121220-bin8	s__MAG-121220-bin8 sp902635895	78.51	5.1	Gradient Boost (General Model)	d__Bacteria	p__Bacteroidota	c__Bacteroidia
139563_S164_metabat_bins_sens.tsv.138_sub	Illumina	BR2Aug	BR2	Winter	s__algicola (UID2846)	d__Bacteria;p__Bacteroidota;c__Bacteroidia;o__Flavobacteriales;f__Flavobacteriaceae;g__MAG-121220-bin8;s__MAG-121220-bin8 sp902635895	d__Bacteria;p__Bacteroidota;c__Bacteroidia;o__Flavobacteriales;f__Flavobacteriaceae;g__MAG-121220-bin8;s__MAG-121220-bin8 sp902635895	47	571	303	68.8	4.83	15.79	Medium	1272036	1848890	1877	301	445	4986	3806	4226	2854	23379	19873	29.7	2.13	94.81	11	1544	163	391	16	1	0	0	d__Bacteria	p__Bacteroidota	c__Bacteroidia	o__Flavobacteriales	f__Flavobacteriaceae	g__MAG-121220-bin8	s__MAG-121220-bin8 sp902635895	75.67	3.72	Gradient Boost (General Model)	d__Bacteria	p__Bacteroidota	c__Bacteroidia
139573_S174_metabat_bins_2.tsv.026_sub	Illumina	BAYDec	BAY	Summer	k__Bacteria (UID2566)	d__Bacteria;p__Bacteroidota;c__Bacteroidia;o__Flavobacteriales;f__Flavobacteriaceae;g__MAG-121220-bin8;s__MAG-121220-bin8 sp902635895	d__Bacteria;p__Bacteroidota;c__Bacteroidia;o__Flavobacteriales;f__Flavobacteriaceae;g__MAG-121220-bin8;s__MAG-121220-bin8 sp902635895	525	208	136	81.83	8.46	7.14	Medium	1543057	1885686	2098	326	433	6434	5017	4733	3558	30643	21832	31.1	8.44	94.08	11	1700	42	152	14	0	0	0	d__Bacteria	p__Bacteroidota	c__Bacteroidia	o__Flavobacteriales	f__Flavobacteriaceae	g__MAG-121220-bin8	s__MAG-121220-bin8 sp902635895	80.88	6.15	Gradient Boost (General Model)	d__Bacteria	p__Bacteroidota	c__Bacteroidia
139576_S177_metabat_bins_2.tsv.129	Illumina	BR1Dec	BR1	Summer	k__Bacteria (UID2566)	d__Bacteria;p__Bacteroidota;c__Bacteroidia;o__Flavobacteriales;f__Flavobacteriaceae;g__MAG-121220-bin8;s__MAG-121220-bin8 sp902635895	d__Bacteria;p__Bacteroidota;c__Bacteroidia;o__Flavobacteriales;f__Flavobacteriaceae;g__MAG-121220-bin8;s__MAG-121220-bin8 sp902635895	525	208	136	82.82	2.21	33.33	Medium	1438918	1737404	910	166	212	16643	12975	8668	6783	50792	48726	29.9	5.46	95.4	11	1496	32	173	3	0	0	0	d__Bacteria	p__Bacteroidota	c__Bacteroidia	o__Flavobacteriales	f__Flavobacteriaceae	g__MAG-121220-bin8	s__MAG-121220-bin8 sp902635895	76.77	4.15	Neural Network (Specific Model)	d__Bacteria	p__Bacteroidota	c__Bacteroidia
139577_S178_metabat_bins_2.tsv.097_sub	Illumina	BR1Dec	BR1	Summer	k__Bacteria (UID2566)	d__Bacteria;p__Bacteroidota;c__Bacteroidia;o__Flavobacteriales;f__Flavobacteriaceae;g__MAG-121220-bin8;s__MAG-121220-bin8 sp902635895	d__Bacteria;p__Bacteroidota;c__Bacteroidia;o__Flavobacteriales;f__Flavobacteriaceae;g__MAG-121220-bin8;s__MAG-121220-bin8 sp902635895	525	208	136	81.43	5.91	18.18	Medium	1533910	1883716	2186	195	266	12516	9443	7866	5758	39428	36157	30.3	8.68	94.91	11	1618	48	149	11	0	0	0	d__Bacteria	p__Bacteroidota	c__Bacteroidia	o__Flavobacteriales	f__Flavobacteriaceae	g__MAG-121220-bin8	s__MAG-121220-bin8 sp902635895	72.13	3.47	Neural Network (Specific Model)	d__Bacteria	p__Bacteroidota	c__Bacteroidia
139578_S179_metabat_bins_2.tsv.208_sub	Illumina	BR1Dec	BR1	Summer	s__algicola (UID2846)	d__Bacteria;p__Bacteroidota;c__Bacteroidia;o__Flavobacteriales;f__Flavobacteriaceae;g__MAG-121220-bin8;s__MAG-121220-bin8 sp902635895	d__Bacteria;p__Bacteroidota;c__Bacteroidia;o__Flavobacteriales;f__Flavobacteriaceae;g__MAG-121220-bin8;s__MAG-121220-bin8 sp902635895	47	571	303	74.04	8.21	13.64	Medium	1672035	2258286	1969	340	451	6583	5198	4917	3703	20823	20583	30.7	7.5	94.3	11	1913	145	382	44	0	0	0	d__Bacteria	p__Bacteroidota	c__Bacteroidia	o__Flavobacteriales	f__Flavobacteriaceae	g__MAG-121220-bin8	s__MAG-121220-bin8 sp902635895	77.5	8.27	Gradient Boost (General Model)	d__Bacteria	p__Bacteroidota	c__Bacteroidia
139543_S12_metabat_bins_sens.tsv.059	Illumina	BR2May	BR2	Autumn	k__Bacteria (UID2566)	d__Bacteria;p__Bacteroidota;c__Bacteroidia;o__Flavobacteriales;f__Flavobacteriaceae;g__MED-G11;s__	d__Bacteria;p__Bacteroidota;c__Bacteroidia;o__Flavobacteriales;f__Flavobacteriaceae;g__Marisimplicoccus;s__	525	208	136	91.91	0	0	High	1248643	1358550	2400	32	56	98905	78443	39020	22254	326555	214321	29.1	1.41	94.5	11	1196	13	195	0	0	0	0	d__Bacteria	p__Bacteroidota	c__Bacteroidia	o__Flavobacteriales	f__Flavobacteriaceae	g__MED-G11	s__	84.45	0.03	Neural Network (Specific Model)	d__Bacteria	p__Bacteroidota	c__Bacteroidia
139549_S151_metabat_bins_2.tsv.017_sub	Illumina	BR1July	BR1	Winter	k__Bacteria (UID2566)	d__Bacteria;p__Bacteroidota;c__Bacteroidia;o__Flavobacteriales;f__Flavobacteriaceae;g__MED-G11;s__MED-G11 sp902560025	d__Bacteria;p__Bacteroidota;c__Bacteroidia;o__Flavobacteriales;f__Flavobacteriaceae;g__Marisimplicoccus;s__Marisimplicoccus sp902560025	525	208	136	67.66	1.47	0	Medium	993473	1468331	1700	171	188	7592	6533	5809	5275	39991	33594	30.4	1.9	95.25	11	1046	61	144	3	0	0	0	d__Bacteria	p__Bacteroidota	c__Bacteroidia	o__Flavobacteriales	f__Flavobacteriaceae	g__MED-G11	s__MED-G11 sp902560025	73.23	1.53	Gradient Boost (General Model)	d__Bacteria	p__Bacteroidota	c__Bacteroidia
139554_S156_maxbin_bins.tsv.046_sub	Illumina	BAYAug	BAY	Winter	k__Bacteria (UID2566)	d__Bacteria;p__Bacteroidota;c__Bacteroidia;o__Flavobacteriales;f__Flavobacteriaceae;g__MED-G11;s__MED-G11 sp902560025	d__Bacteria;p__Bacteroidota;c__Bacteroidia;o__Flavobacteriales;f__Flavobacteriaceae;g__Marisimplicoccus;s__Marisimplicoccus sp902560025	525	208	136	58.58	1.96	16.67	Medium	865567	1477581	2830	193	224	5282	4622	4484	3851	39772	38426	30.8	3.93	93.41	11	977	79	123	6	0	0	0	d__Bacteria	p__Bacteroidota	c__Bacteroidia	o__Flavobacteriales	f__Flavobacteriaceae	g__MED-G11	s__MED-G11 sp902560025	55.25	0.99	Gradient Boost (General Model)	d__Bacteria	p__Bacteroidota	c__Bacteroidia
139557_S159_metabat_bins_2.tsv.174	Illumina	BR1Aug	BR1	Winter	k__Bacteria (UID2566)	d__Bacteria;p__Bacteroidota;c__Bacteroidia;o__Flavobacteriales;f__Flavobacteriaceae;g__MED-G11;s__MED-G11 sp902560025	d__Bacteria;p__Bacteroidota;c__Bacteroidia;o__Flavobacteriales;f__Flavobacteriaceae;g__Marisimplicoccus;s__Marisimplicoccus sp902560025	525	208	136	73.9	1.47	100	Medium	1024789	1386724	1800	136	154	11451	10151	7535	6642	47595	38200	30.1	1.45	94.93	11	1079	61	145	2	0	0	0	d__Bacteria	p__Bacteroidota	c__Bacteroidia	o__Flavobacteriales	f__Flavobacteriaceae	g__MED-G11	s__MED-G11 sp902560025	64.99	0.7	Neural Network (Specific Model)	d__Bacteria	p__Bacteroidota	c__Bacteroidia
139561_S162_metabat_bins_2.tsv.202	Illumina	BR2Aug	BR2	Winter	k__Bacteria (UID2566)	d__Bacteria;p__Bacteroidota;c__Bacteroidia;o__Flavobacteriales;f__Flavobacteriaceae;g__MED-G11;s__MED-G11 sp902560025	d__Bacteria;p__Bacteroidota;c__Bacteroidia;o__Flavobacteriales;f__Flavobacteriaceae;g__Marisimplicoccus;s__Marisimplicoccus sp902560025	525	208	136	61.21	4.48	11.11	Medium	862110	1408446	1212	271	354	3275	2974	3181	2431	27370	27370	30.4	2.22	95.52	11	1079	91	108	9	0	0	0	d__Bacteria	p__Bacteroidota	c__Bacteroidia	o__Flavobacteriales	f__Flavobacteriaceae	g__MED-G11	s__MED-G11 sp902560025	55.04	3.6	Gradient Boost (General Model)	d__Bacteria	p__Bacteroidota	c__Bacteroidia
139563_S164_metabat_bins_2.tsv.045	Illumina	BR2Aug	BR2	Winter	k__Bacteria (UID2566)	d__Bacteria;p__Bacteroidota;c__Bacteroidia;o__Flavobacteriales;f__Flavobacteriaceae;g__MED-G11;s__MED-G11 sp902560025	d__Bacteria;p__Bacteroidota;c__Bacteroidia;o__Flavobacteriales;f__Flavobacteriaceae;g__Marisimplicoccus;s__Marisimplicoccus sp902560025	525	208	136	56.13	4.44	28.57	Medium	777219	1384677	1950	250	364	3254	2599	3108	2129	17785	12691	30.5	2.48	94.57	11	1004	89	112	7	0	0	0	d__Bacteria	p__Bacteroidota	c__Bacteroidia	o__Flavobacteriales	f__Flavobacteriaceae	g__MED-G11	s__MED-G11 sp902560025	61.78	4.55	Gradient Boost (General Model)	d__Bacteria	p__Bacteroidota	c__Bacteroidia
139564_S165_metabat_bins_sens.tsv.017_sub	Illumina	BAYOct	BAY	Spring	k__Bacteria (UID2566)	d__Bacteria;p__Bacteroidota;c__Bacteroidia;o__Flavobacteriales;f__Flavobacteriaceae;g__MED-G11;s__MED-G11 sp902560025	d__Bacteria;p__Bacteroidota;c__Bacteroidia;o__Flavobacteriales;f__Flavobacteriaceae;g__Marisimplicoccus;s__Marisimplicoccus sp902560025	525	208	136	54.32	0.76	0	Medium	745248	1371959	1144	219	287	3785	3213	3402	2592	20689	20689	30.6	2.06	94.86	11	957	85	121	2	0	0	0	d__Bacteria	p__Bacteroidota	c__Bacteroidia	o__Flavobacteriales	f__Flavobacteriaceae	g__MED-G11	s__MED-G11 sp902560025	61.79	0.16	Gradient Boost (General Model)	d__Bacteria	p__Bacteroidota	c__Bacteroidia
139565_S166_metabat_bins_2.tsv.119	Illumina	BAYOct	BAY	Spring	k__Bacteria (UID2566)	d__Bacteria;p__Bacteroidota;c__Bacteroidia;o__Flavobacteriales;f__Flavobacteriaceae;g__MED-G11;s__MED-G11 sp902560025	d__Bacteria;p__Bacteroidota;c__Bacteroidia;o__Flavobacteriales;f__Flavobacteriaceae;g__Marisimplicoccus;s__Marisimplicoccus sp902560025	525	208	136	72.58	1.5	33.33	Medium	1142824	1574572	2102	261	322	5839	4965	4378	3542	34649	25423	30.5	4.69	94.42	11	1329	49	156	3	0	0	0	d__Bacteria	p__Bacteroidota	c__Bacteroidia	o__Flavobacteriales	f__Flavobacteriaceae	g__MED-G11	s__MED-G11 sp902560025	75.81	2.89	Gradient Boost (General Model)	d__Bacteria	p__Bacteroidota	c__Bacteroidia
139566_S167_metabat_bins_2.tsv.116_sub	Illumina	BAYOct	BAY	Spring	k__Bacteria (UID2566)	d__Bacteria;p__Bacteroidota;c__Bacteroidia;o__Flavobacteriales;f__Flavobacteriaceae;g__MED-G11;s__MED-G11 sp902560025	d__Bacteria;p__Bacteroidota;c__Bacteroidia;o__Flavobacteriales;f__Flavobacteriaceae;g__Marisimplicoccus;s__Marisimplicoccus sp902560025	525	208	136	68.62	4.96	66.67	Medium	1077895	1570818	2773	251	303	5164	4594	4294	3548	29714	29714	30.4	3.71	94.11	11	1241	59	140	9	0	0	0	d__Bacteria	p__Bacteroidota	c__Bacteroidia	o__Flavobacteriales	f__Flavobacteriaceae	g__MED-G11	s__MED-G11 sp902560025	71.2	2.88	Gradient Boost (General Model)	d__Bacteria	p__Bacteroidota	c__Bacteroidia
139570_S171_metabat_bins_2.tsv.149	Illumina	BR2Oct	BR2	Spring	k__Bacteria (UID2566)	d__Bacteria;p__Bacteroidota;c__Bacteroidia;o__Flavobacteriales;f__Flavobacteriaceae;g__MED-G11;s__MED-G11 sp902560025	d__Bacteria;p__Bacteroidota;c__Bacteroidia;o__Flavobacteriales;f__Flavobacteriaceae;g__Marisimplicoccus;s__Marisimplicoccus sp902560025	525	208	136	79.97	1.54	33.33	Medium	1170830	1464087	1889	135	160	13886	13439	8672	7305	48339	48339	30.3	1.69	95.31	11	1206	35	170	3	0	0	0	d__Bacteria	p__Bacteroidota	c__Bacteroidia	o__Flavobacteriales	f__Flavobacteriaceae	g__MED-G11	s__MED-G11 sp902560025	80.52	0	Neural Network (Specific Model)	d__Bacteria	p__Bacteroidota	c__Bacteroidia
SD3109_NP_metabat_bins_2.tsv.385	Nanopore	BR1Feb	BR1	Summer	k__Bacteria (UID2566)	d__Bacteria;p__Bacteroidota;c__Bacteroidia;o__Flavobacteriales;f__Flavobacteriaceae;g__MED-G11;s__MED-G11 sp902560025	d__Bacteria;p__Bacteroidota;c__Bacteroidia;o__Flavobacteriales;f__Flavobacteriaceae;g__Marisimplicoccus;s__Marisimplicoccus sp902560025	525	208	136	90.07	1.47	0	High	1377628	1529508	0	8	8	730332	730332	172203	172203	730332	730332	30.3	0.73	91.93	11	1437	16	189	3	0	0	0	d__Bacteria	p__Bacteroidota	c__Bacteroidia	o__Flavobacteriales	f__Flavobacteriaceae	g__MED-G11	s__MED-G11 sp902560025	92.58	0.65	Gradient Boost (General Model)	d__Bacteria	p__Bacteroidota	c__Bacteroidia
SD4486_NP_metabat_bins_2.tsv.240	Nanopore	BAYAug	BAY	Winter	k__Bacteria (UID2566)	d__Bacteria;p__Bacteroidota;c__Bacteroidia;o__Flavobacteriales;f__Flavobacteriaceae;g__MED-G11;s__MED-G11 sp902560025	d__Bacteria;p__Bacteroidota;c__Bacteroidia;o__Flavobacteriales;f__Flavobacteriaceae;g__Marisimplicoccus;s__Marisimplicoccus sp902560025	525	208	136	79.41	1.47	100	Medium	1181330	1487634	0	8	8	299602	299602	147666	147666	338295	338295	30.1	0.37	93.6	11	1209	36	170	2	0	0	0	d__Bacteria	p__Bacteroidota	c__Bacteroidia	o__Flavobacteriales	f__Flavobacteriaceae	g__MED-G11	s__MED-G11 sp902560025	81.85	1.6	Gradient Boost (General Model)	d__Bacteria	p__Bacteroidota	c__Bacteroidia
SD4487_NP_metabta_bins_sens.tsv.067	Nanopore	BR1Aug	BR1	Winter	k__Bacteria (UID2566)	d__Bacteria;p__Bacteroidota;c__Bacteroidia;o__Flavobacteriales;f__Flavobacteriaceae;g__MED-G11;s__MED-G11 sp902560025	d__Bacteria;p__Bacteroidota;c__Bacteroidia;o__Flavobacteriales;f__Flavobacteriaceae;g__Marisimplicoccus;s__Marisimplicoccus sp902560025	525	208	136	87.25	2.94	40	Medium	1436626	1646563	0	13	13	774021	774021	110509	110509	774021	774021	30.1	1.2	92.91	11	1545	20	183	5	0	0	0	d__Bacteria	p__Bacteroidota	c__Bacteroidia	o__Flavobacteriales	f__Flavobacteriaceae	g__MED-G11	s__MED-G11 sp902560025	96.64	4.37	Gradient Boost (General Model)	d__Bacteria	p__Bacteroidota	c__Bacteroidia
SD5570_S2.metabat_2.005_sub	Illumina	BR1Dec	BR1	Summer	k__Bacteria (UID2566)	d__Bacteria;p__Bacteroidota;c__Bacteroidia;o__Flavobacteriales;f__Flavobacteriaceae;g__MED-G11;s__MED-G11 sp902560025	d__Bacteria;p__Bacteroidota;c__Bacteroidia;o__Flavobacteriales;f__Flavobacteriaceae;g__Marisimplicoccus;s__Marisimplicoccus sp902560025	525	208	136	68.82	5.51	50	Medium	1045914	1519782	14449	159	188	8034	7020	6578	5486	38597	28605	30.3	1.68	93.28	11	1102	60	140	8	0	0	0	d__Bacteria	p__Bacteroidota	c__Bacteroidia	o__Flavobacteriales	f__Flavobacteriaceae	g__MED-G11	s__MED-G11 sp902560025	67.57	2.84	Neural Network (Specific Model)	d__Bacteria	p__Bacteroidota	c__Bacteroidia
139583_S184_metabat_bins_2.tsv.017_sub	Illumina	BAYFeb21	BAY	Summer	s__algicola (UID2846)	d__Bacteria;p__Bacteroidota;c__Bacteroidia;o__Flavobacteriales;f__Flavobacteriaceae;g__MED-G13;s__MED-G13 sp008081325	d__Bacteria;p__Bacteroidota;c__Bacteroidia;o__Flavobacteriales;f__Flavobacteriaceae;g__MED-G13;s__MED-G13 sp008081325	47	571	303	60.5	0.92	16.67	Medium	1030470	1703256	3468	294	480	3877	2872	3505	2139	11469	8610	30.1	2	92.92	11	1278	241	324	6	0	0	0	d__Bacteria	p__Bacteroidota	c__Bacteroidia	o__Flavobacteriales	f__Flavobacteriaceae	g__MED-G13	s__MED-G13 sp008081325	57.14	0.71	Gradient Boost (General Model)	d__Bacteria	p__Bacteroidota	c__Bacteroidia
139587_S188_metabat_bins_2.tsv.186	Illumina	BR1Feb21	BR1	Summer	s__algicola (UID2846)	d__Bacteria;p__Bacteroidota;c__Bacteroidia;o__Flavobacteriales;f__Flavobacteriaceae;g__MED-G13;s__MED-G13 sp008081325	d__Bacteria;p__Bacteroidota;c__Bacteroidia;o__Flavobacteriales;f__Flavobacteriaceae;g__MED-G13;s__MED-G13 sp008081325	47	571	303	80.63	0.66	33.33	Medium	1386132	1719127	2160	62	89	45186	30693	22356	15550	111874	79063	30.3	1.59	94.69	11	1327	96	472	3	0	0	0	d__Bacteria	p__Bacteroidota	c__Bacteroidia	o__Flavobacteriales	f__Flavobacteriaceae	g__MED-G13	s__MED-G13 sp008081325	85.02	0	Neural Network (Specific Model)	d__Bacteria	p__Bacteroidota	c__Bacteroidia
139554_S156_metabat_bins_2.tsv.061	Illumina	BAYAug	BAY	Winter	k__Bacteria (UID2566)	d__Bacteria;p__Bacteroidota;c__Bacteroidia;o__Flavobacteriales;f__Flavobacteriaceae;g__MED-G14;s__	d__Bacteria;p__Bacteroidota;c__Bacteroidia;o__Flavobacteriales;f__Flavobacteriaceae;g__MED-G14;s__	525	208	136	91.18	0.18	100	High	1427725	1565831	2292	139	193	16783	11512	10271	7385	54599	54599	29.8	1.92	95.29	11	1476	14	193	1	0	0	0	d__Bacteria	p__Bacteroidota	c__Bacteroidia	o__Flavobacteriales	f__Flavobacteriaceae	g__MED-G14	s__	81.99	1.97	Neural Network (Specific Model)	d__Bacteria	p__Bacteroidota	c__Bacteroidia
139564_S165_metabat_bins_sspec.tsv.015	Illumina	BAYOct	BAY	Spring	k__Bacteria (UID2566)	d__Bacteria;p__Bacteroidota;c__Bacteroidia;o__Flavobacteriales;f__Flavobacteriaceae;g__MED-G14;s__	d__Bacteria;p__Bacteroidota;c__Bacteroidia;o__Flavobacteriales;f__Flavobacteriaceae;g__MED-G14;s__	525	208	136	58.74	3.18	5.56	Medium	928030	1579894	1361	185	242	7338	5301	5016	3829	23727	21750	30.1	1.93	95.23	11	1084	71	119	18	0	0	0	d__Bacteria	p__Bacteroidota	c__Bacteroidia	o__Flavobacteriales	f__Flavobacteriaceae	g__MED-G14	s__	69.41	2.57	Gradient Boost (General Model)	d__Bacteria	p__Bacteroidota	c__Bacteroidia
139572_S173_metabat_bins_2.tsv.083	Illumina	BR2Oct	BR2	Spring	k__Bacteria (UID2566)	d__Bacteria;p__Bacteroidota;c__Bacteroidia;o__Flavobacteriales;f__Flavobacteriaceae;g__MED-G14;s__	d__Bacteria;p__Bacteroidota;c__Bacteroidia;o__Flavobacteriales;f__Flavobacteriaceae;g__MED-G14;s__	525	208	136	96.3	0	0	High	1458714	1514760	1200	33	45	96533	63064	44203	32389	346262	202322	29.7	1.18	96.09	11	1387	7	201	0	0	0	0	d__Bacteria	p__Bacteroidota	c__Bacteroidia	o__Flavobacteriales	f__Flavobacteriaceae	g__MED-G14	s__	89.42	0	Neural Network (Specific Model)	d__Bacteria	p__Bacteroidota	c__Bacteroidia
139537_S33_metabat_bins_2.tsv.160	Illumina	BAYMay	BAY	Autumn	k__Bacteria (UID2566)	d__Bacteria;p__Bacteroidota;c__Bacteroidia;o__Flavobacteriales;f__Flavobacteriaceae;g__MED-G14;s__MED-G14 sp002693085	d__Bacteria;p__Bacteroidota;c__Bacteroidia;o__Flavobacteriales;f__Flavobacteriaceae;g__MED-G14;s__MED-G14 sp002693085	525	208	136	88.32	4.23	0	Medium	1435360	1625181	1496	159	201	15966	13693	9027	7133	61254	61254	28.7	1.84	95.67	11	1515	22	179	7	0	0	0	d__Bacteria	p__Bacteroidota	c__Bacteroidia	o__Flavobacteriales	f__Flavobacteriaceae	g__MED-G14	s__MED-G14 sp002693085	79.34	1.71	Neural Network (Specific Model)	d__Bacteria	p__Bacteroidota	c__Bacteroidia
139538_S35_metabat_bins_2.tsv.119	Illumina	BAYMay	BAY	Autumn	k__Bacteria (UID2566)	d__Bacteria;p__Bacteroidota;c__Bacteroidia;o__Flavobacteriales;f__Flavobacteriaceae;g__MED-G14;s__MED-G14 sp002693085	d__Bacteria;p__Bacteroidota;c__Bacteroidia;o__Flavobacteriales;f__Flavobacteriaceae;g__MED-G14;s__MED-G14 sp002693085	525	208	136	87.67	3.74	11.11	Medium	1424059	1624340	1095	170	225	12623	10536	8376	6324	33769	31291	28.7	1.7	95.97	11	1525	29	170	9	0	0	0	d__Bacteria	p__Bacteroidota	c__Bacteroidia	o__Flavobacteriales	f__Flavobacteriaceae	g__MED-G14	s__MED-G14 sp002693085	81.72	2.9	Neural Network (Specific Model)	d__Bacteria	p__Bacteroidota	c__Bacteroidia
139568_S169_rosella_bins.tsv.022	Illumina	BR1Oct	BR1	Spring	k__Bacteria (UID2566)	d__Bacteria;p__Bacteroidota;c__Bacteroidia;o__Flavobacteriales;f__Flavobacteriaceae;g__MED-G14;s__MED-G14 sp002693085	d__Bacteria;p__Bacteroidota;c__Bacteroidia;o__Flavobacteriales;f__Flavobacteriaceae;g__MED-G14;s__MED-G14 sp002693085	525	208	136	64.67	0	0	Medium	1025638	1585956	776	53	98	19596	12860	19351	10457	64705	33120	28.6	1.78	95.96	11	1058	71	137	0	0	0	0	d__Bacteria	p__Bacteroidota	c__Bacteroidia	o__Flavobacteriales	f__Flavobacteriaceae	g__MED-G14	s__MED-G14 sp002693085	62.81	0.03	Neural Network (Specific Model)	d__Bacteria	p__Bacteroidota	c__Bacteroidia
139574_S175_metabat_bins_2.tsv.200	Illumina	BAYDec	BAY	Summer	k__Bacteria (UID2566)	d__Bacteria;p__Bacteroidota;c__Bacteroidia;o__Flavobacteriales;f__Flavobacteriaceae;g__MED-G14;s__MED-G14 sp002693085	d__Bacteria;p__Bacteroidota;c__Bacteroidia;o__Flavobacteriales;f__Flavobacteriaceae;g__MED-G14;s__MED-G14 sp002693085	525	208	136	76.82	1.47	50	Medium	1295126	1685923	6520	149	216	12882	8140	8692	5965	49327	32557	28.9	2.45	92.85	11	1330	42	164	2	0	0	0	d__Bacteria	p__Bacteroidota	c__Bacteroidia	o__Flavobacteriales	f__Flavobacteriaceae	g__MED-G14	s__MED-G14 sp002693085	69.59	2.94	Neural Network (Specific Model)	d__Bacteria	p__Bacteroidota	c__Bacteroidia
139575_S176_metabat_bins_2.tsv.134_sub	Illumina	BAYDec	BAY	Summer	k__Bacteria (UID2566)	d__Bacteria;p__Bacteroidota;c__Bacteroidia;o__Flavobacteriales;f__Flavobacteriaceae;g__MED-G14;s__MED-G14 sp002693085	d__Bacteria;p__Bacteroidota;c__Bacteroidia;o__Flavobacteriales;f__Flavobacteriaceae;g__MED-G14;s__MED-G14 sp002693085	525	208	136	74.87	2.94	0	Medium	1417219	1892906	7220	212	286	9838	7235	6684	4930	66708	29026	29.3	2.3	92.56	11	1501	44	159	5	0	0	0	d__Bacteria	p__Bacteroidota	c__Bacteroidia	o__Flavobacteriales	f__Flavobacteriaceae	g__MED-G14	s__MED-G14 sp002693085	67.16	2.22	Neural Network (Specific Model)	d__Bacteria	p__Bacteroidota	c__Bacteroidia
SD3109_NP_metabat_bins_2.tsv.010	Nanopore	BR1Feb	BR1	Summer	k__Bacteria (UID2566)	d__Bacteria;p__Bacteroidota;c__Bacteroidia;o__Flavobacteriales;f__Flavobacteriaceae;g__MED-G14;s__MED-G14 sp002693085	d__Bacteria;p__Bacteroidota;c__Bacteroidia;o__Flavobacteriales;f__Flavobacteriaceae;g__MED-G14;s__MED-G14 sp002693085	525	208	136	95.22	5.88	0	Medium	1754633	1842715	0	13	13	947868	947868	134971	134971	947868	947868	29.3	2.31	94.03	11	1906	8	191	9	0	0	0	d__Bacteria	p__Bacteroidota	c__Bacteroidia	o__Flavobacteriales	f__Flavobacteriaceae	g__MED-G14	s__MED-G14 sp002693085	90.14	11.19	Neural Network (Specific Model)	d__Bacteria	p__Bacteroidota	c__Bacteroidia
139550_S152_rosella_bins.tsv.124	Illumina	BR1July	BR1	Winter	s__algicola (UID2846)	d__Bacteria;p__Bacteroidota;c__Bacteroidia;o__Flavobacteriales;f__Flavobacteriaceae;g__MED-G14;s__MED-G14 sp004321735	d__Bacteria;p__Bacteroidota;c__Bacteroidia;o__Flavobacteriales;f__Flavobacteriaceae;g__MED-G14;s__MED-G14 sp004321735	47	571	303	58.58	0.33	0	Medium	975597	1665410	6020	44	106	20974	13381	22172	9146	115101	53662	29.3	1.21	92.25	11	942	208	362	1	0	0	0	d__Bacteria	p__Bacteroidota	c__Bacteroidia	o__Flavobacteriales	f__Flavobacteriaceae	g__MED-G14	s__MED-G14 sp004321735	58.15	0	Neural Network (Specific Model)	d__Bacteria	p__Bacteroidota	c__Bacteroidia
139557_S159_metabat_bins_sspec.tsv.173	Illumina	BR1Aug	BR1	Winter	k__Bacteria (UID2566)	d__Bacteria;p__Bacteroidota;c__Bacteroidia;o__Flavobacteriales;f__Flavobacteriaceae;g__MED-G14;s__MED-G14 sp004321735	d__Bacteria;p__Bacteroidota;c__Bacteroidia;o__Flavobacteriales;f__Flavobacteriaceae;g__MED-G14;s__MED-G14 sp004321735	525	208	136	76.23	0	0	Medium	1226326	1608718	9600	142	238	17843	7541	8636	5112	52261	52261	29.7	2.08	89.99	11	1257	37	171	0	0	0	0	d__Bacteria	p__Bacteroidota	c__Bacteroidia	o__Flavobacteriales	f__Flavobacteriaceae	g__MED-G14	s__MED-G14 sp004321735	70.39	0.47	Neural Network (Specific Model)	d__Bacteria	p__Bacteroidota	c__Bacteroidia
139558_S160_metabat_bins_2.tsv.132	Illumina	BR1Aug	BR1	Winter	s__algicola (UID2846)	d__Bacteria;p__Bacteroidota;c__Bacteroidia;o__Flavobacteriales;f__Flavobacteriaceae;g__MED-G14;s__MED-G14 sp004321735	d__Bacteria;p__Bacteroidota;c__Bacteroidia;o__Flavobacteriales;f__Flavobacteriaceae;g__MED-G14;s__MED-G14 sp004321735	47	571	303	69.73	1.04	28.57	Medium	1240060	1778374	7400	131	205	18175	8599	9466	6012	62110	58859	29.5	1.7	92.42	11	1286	144	420	7	0	0	0	d__Bacteria	p__Bacteroidota	c__Bacteroidia	o__Flavobacteriales	f__Flavobacteriaceae	g__MED-G14	s__MED-G14 sp004321735	88.53	0.61	Gradient Boost (General Model)	d__Bacteria	p__Bacteroidota	c__Bacteroidia
139565_S166_metabat_bins_2.tsv.033	Illumina	BAYOct	BAY	Spring	k__Bacteria (UID2566)	d__Bacteria;p__Bacteroidota;c__Bacteroidia;o__Flavobacteriales;f__Flavobacteriaceae;g__MED-G14;s__MED-G14 sp004321735	d__Bacteria;p__Bacteroidota;c__Bacteroidia;o__Flavobacteriales;f__Flavobacteriaceae;g__MED-G14;s__MED-G14 sp004321735	525	208	136	85.02	7.46	0	Medium	1442247	1696362	3904	198	251	11333	9619	7284	5730	54412	40125	29.7	2.28	94.2	11	1529	29	165	14	0	0	0	d__Bacteria	p__Bacteroidota	c__Bacteroidia	o__Flavobacteriales	f__Flavobacteriaceae	g__MED-G14	s__MED-G14 sp004321735	86.84	5.38	Gradient Boost (General Model)	d__Bacteria	p__Bacteroidota	c__Bacteroidia
139566_S167_metabat_bins_ssens.tsv.133_sub	Illumina	BAYOct	BAY	Spring	k__Bacteria (UID2566)	d__Bacteria;p__Bacteroidota;c__Bacteroidia;o__Flavobacteriales;f__Flavobacteriaceae;g__MED-G14;s__MED-G14 sp004321735	d__Bacteria;p__Bacteroidota;c__Bacteroidia;o__Flavobacteriales;f__Flavobacteriaceae;g__MED-G14;s__MED-G14 sp004321735	525	208	136	90.44	7.32	12.5	Medium	1643364	1817077	5201	241	307	13246	8528	6818	5336	51699	51699	29.8	2.08	93.67	11	1746	16	176	16	0	0	0	d__Bacteria	p__Bacteroidota	c__Bacteroidia	o__Flavobacteriales	f__Flavobacteriaceae	g__MED-G14	s__MED-G14 sp004321735	91.9	9.04	Gradient Boost (General Model)	d__Bacteria	p__Bacteroidota	c__Bacteroidia
139567_S168_metabat_bins_sens.tsv.197	Illumina	BR1Oct	BR1	Spring	k__Bacteria (UID2566)	d__Bacteria;p__Bacteroidota;c__Bacteroidia;o__Flavobacteriales;f__Flavobacteriaceae;g__MED-G14;s__MED-G14 sp004321735	d__Bacteria;p__Bacteroidota;c__Bacteroidia;o__Flavobacteriales;f__Flavobacteriaceae;g__MED-G14;s__MED-G14 sp004321735	525	208	136	86.15	4.41	14.29	Medium	1300053	1509057	3800	151	189	20673	12834	8609	6858	54649	54649	29.6	1.9	93.96	11	1347	21	180	7	0	0	0	d__Bacteria	p__Bacteroidota	c__Bacteroidia	o__Flavobacteriales	f__Flavobacteriaceae	g__MED-G14	s__MED-G14 sp004321735	91.91	6.1	Gradient Boost (General Model)	d__Bacteria	p__Bacteroidota	c__Bacteroidia
139576_S177_concoct_bins.tsv.057_sub	Illumina	BR1Dec	BR1	Summer	k__Bacteria (UID2566)	d__Bacteria;p__Bacteroidota;c__Bacteroidia;o__Flavobacteriales;f__Flavobacteriaceae;g__MED-G14;s__MED-G14 sp004321735	d__Bacteria;p__Bacteroidota;c__Bacteroidia;o__Flavobacteriales;f__Flavobacteriaceae;g__MED-G14;s__MED-G14 sp004321735	525	208	136	81.99	0.37	100	Medium	1218923	1486673	4810	154	203	12848	7697	7915	5980	52611	52611	29.5	2.09	93.31	11	1248	30	177	1	0	0	0	d__Bacteria	p__Bacteroidota	c__Bacteroidia	o__Flavobacteriales	f__Flavobacteriaceae	g__MED-G14	s__MED-G14 sp004321735	74.26	2.23	Neural Network (Specific Model)	d__Bacteria	p__Bacteroidota	c__Bacteroidia
139577_S178_metabat_bins_2.tsv.123_sub	Illumina	BR1Dec	BR1	Summer	k__Bacteria (UID2566)	d__Bacteria;p__Bacteroidota;c__Bacteroidia;o__Flavobacteriales;f__Flavobacteriaceae;g__MED-G14;s__MED-G14 sp004321735	d__Bacteria;p__Bacteroidota;c__Bacteroidia;o__Flavobacteriales;f__Flavobacteriaceae;g__MED-G14;s__MED-G14 sp004321735	525	208	136	81.5	1.47	50	Medium	1143210	1402712	5800	115	173	15589	9915	9940	6574	50062	38424	29.3	1.57	92.5	11	1159	32	174	2	0	0	0	d__Bacteria	p__Bacteroidota	c__Bacteroidia	o__Flavobacteriales	f__Flavobacteriaceae	g__MED-G14	s__MED-G14 sp004321735	69.84	0.03	Neural Network (Specific Model)	d__Bacteria	p__Bacteroidota	c__Bacteroidia
SD3109_NP_metabat_bins_2.tsv.474	Nanopore	BR1Feb	BR1	Summer	k__Bacteria (UID2566)	d__Bacteria;p__Bacteroidota;c__Bacteroidia;o__Flavobacteriales;f__Flavobacteriaceae;g__MED-G14;s__MED-G14 sp004321735	d__Bacteria;p__Bacteroidota;c__Bacteroidia;o__Flavobacteriales;f__Flavobacteriaceae;g__MED-G14;s__MED-G14 sp004321735	525	208	136	96.32	0	0	High	1520509	1578602	0	2	2	1478525	1478525	760254	760254	1478525	1478525	29.6	1.57	94.9	11	1518	6	202	0	0	0	0	d__Bacteria	p__Bacteroidota	c__Bacteroidia	o__Flavobacteriales	f__Flavobacteriaceae	g__MED-G14	s__MED-G14 sp004321735	87.79	0.11	Neural Network (Specific Model)	d__Bacteria	p__Bacteroidota	c__Bacteroidia
139543_S12_metabat_bins_2.tsv.032	Illumina	BR2May	BR2	Autumn	k__Bacteria (UID2566)	d__Bacteria;p__Bacteroidota;c__Bacteroidia;o__Flavobacteriales;f__Flavobacteriaceae;g__MS024-2A;s__	d__Bacteria;p__Bacteroidota;c__Bacteroidia;o__Flavobacteriales;f__Flavobacteriaceae;g__MS024-2A;s__MS024-2A sp023257625	525	208	136	97.79	0	0	High	1943974	1987907	2110	85	107	40642	38905	22870	18148	114772	114772	34.5	1.9	94.07	11	1877	3	205	0	0	0	0	d__Bacteria	p__Bacteroidota	c__Bacteroidia	o__Flavobacteriales	f__Flavobacteriaceae	g__MS024-2A	s__	91.74	0.02	Neural Network (Specific Model)	d__Bacteria	p__Bacteroidota	c__Bacteroidia
139545_S147_metabat_bins_2.tsv.102	Illumina	BAYJuly	BAY	Winter	f__Flavobacteriaceae (UID2817)	d__Bacteria;p__Bacteroidota;c__Bacteroidia;o__Flavobacteriales;f__Flavobacteriaceae;g__MS024-2A;s__	d__Bacteria;p__Bacteroidota;c__Bacteroidia;o__Flavobacteriales;f__Flavobacteriaceae;g__MS024-2A;s__	81	511	283	85.09	2.34	10	Medium	2382232	2799662	2176	288	445	12467	8363	8271	5348	52935	45401	37.3	2.18	91.53	11	2480	67	434	10	0	0	0	d__Bacteria	p__Bacteroidota	c__Bacteroidia	o__Flavobacteriales	f__Flavobacteriaceae	g__MS024-2A	s__	88.25	1.79	Neural Network (Specific Model)	d__Bacteria	p__Bacteroidota	c__Bacteroidia
139547_S149_maxbin_bins.tsv.056_sub	Illumina	BAYJuly	BAY	Winter	f__Flavobacteriaceae (UID2817)	d__Bacteria;p__Bacteroidota;c__Bacteroidia;o__Flavobacteriales;f__Flavobacteriaceae;g__MS024-2A;s__	d__Bacteria;p__Bacteroidota;c__Bacteroidia;o__Flavobacteriales;f__Flavobacteriaceae;g__MS024-2A;s__MS024-2A sp023263685	81	511	283	90.47	1.5	12.5	High	2064197	2281637	710	196	213	17303	16188	10531	9687	50745	50745	41.2	4.15	94.43	11	1983	67	436	8	0	0	0	d__Bacteria	p__Bacteroidota	c__Bacteroidia	o__Flavobacteriales	f__Flavobacteriaceae	g__MS024-2A	s__	86.63	0.85	Neural Network (Specific Model)	d__Bacteria	p__Bacteroidota	c__Bacteroidia
139553_S155_vamb_bins.tsv.170	Illumina	BR2July	BR2	Winter	k__Bacteria (UID2566)	d__Bacteria;p__Bacteroidota;c__Bacteroidia;o__Flavobacteriales;f__Flavobacteriaceae;g__MS024-2A;s__	d__Bacteria;p__Bacteroidota;c__Bacteroidia;o__Flavobacteriales;f__Flavobacteriaceae;g__MS024-2A;s__MS024-2A sp023263685	525	208	136	100	0.37	100	High	1996801	1996801	600	56	71	70800	56351	35657	28115	248511	248511	41	1.88	94.66	11	1838	0	207	1	0	0	0	d__Bacteria	p__Bacteroidota	c__Bacteroidia	o__Flavobacteriales	f__Flavobacteriaceae	g__MS024-2A	s__	92.47	0.01	Neural Network (Specific Model)	d__Bacteria	p__Bacteroidota	c__Bacteroidia
139564_S165_vamb_bins.tsv.154	Illumina	BAYOct	BAY	Spring	s__algicola (UID2846)	d__Bacteria;p__Bacteroidota;c__Bacteroidia;o__Flavobacteriales;f__Flavobacteriaceae;g__MS024-2A;s__	d__Bacteria;p__Bacteroidota;c__Bacteroidia;o__Flavobacteriales;f__Flavobacteriaceae;g__MS024-2A;s__MS024-2A sp023263685	47	571	303	85.41	0.25	66.67	Medium	1835988	2149617	1640	202	222	16015	13963	9089	8262	50749	50749	41.1	1.35	94.53	11	1786	72	496	3	0	0	0	d__Bacteria	p__Bacteroidota	c__Bacteroidia	o__Flavobacteriales	f__Flavobacteriaceae	g__MS024-2A	s__	83.61	0.62	Neural Network (Specific Model)	d__Bacteria	p__Bacteroidota	c__Bacteroidia
139566_S167_metabat_bins_sens.tsv.118	Illumina	BAYOct	BAY	Spring	k__Bacteria (UID2566)	d__Bacteria;p__Bacteroidota;c__Bacteroidia;o__Flavobacteriales;f__Flavobacteriaceae;g__MS024-2A;s__	d__Bacteria;p__Bacteroidota;c__Bacteroidia;o__Flavobacteriales;f__Flavobacteriaceae;g__MS024-2A;s__MS024-2A sp023263685	525	208	136	95.85	1.5	100	High	1839909	1919571	1880	221	256	10846	9927	8325	7179	44980	44980	41.1	1.38	94.29	11	1831	13	192	3	0	0	0	d__Bacteria	p__Bacteroidota	c__Bacteroidia	o__Flavobacteriales	f__Flavobacteriaceae	g__MS024-2A	s__	89.58	0.83	Neural Network (Specific Model)	d__Bacteria	p__Bacteroidota	c__Bacteroidia
139574_S175_metabat_bins_2.tsv.199	Illumina	BAYDec	BAY	Summer	s__algicola (UID2846)	d__Bacteria;p__Bacteroidota;c__Bacteroidia;o__Flavobacteriales;f__Flavobacteriaceae;g__MS024-2A;s__	d__Bacteria;p__Bacteroidota;c__Bacteroidia;o__Flavobacteriales;f__Flavobacteriaceae;g__MS024-2A;s__	47	571	303	84.63	2.48	13.33	Medium	1785551	2109832	2780	320	364	7131	6475	5579	4897	38237	38237	37.3	1.96	91.96	11	1890	79	477	15	0	0	0	d__Bacteria	p__Bacteroidota	c__Bacteroidia	o__Flavobacteriales	f__Flavobacteriaceae	g__MS024-2A	s__	82.61	2.94	Neural Network (Specific Model)	d__Bacteria	p__Bacteroidota	c__Bacteroidia
139575_S176_metabat_bins_2.tsv.006	Illumina	BAYDec	BAY	Summer	s__algicola (UID2846)	d__Bacteria;p__Bacteroidota;c__Bacteroidia;o__Flavobacteriales;f__Flavobacteriaceae;g__MS024-2A;s__	d__Bacteria;p__Bacteroidota;c__Bacteroidia;o__Flavobacteriales;f__Flavobacteriaceae;g__MS024-2A;s__	47	571	303	78.18	1.82	62.5	Medium	1567301	2004734	3743	331	372	5483	4806	4735	4203	22675	22675	37.5	1.69	91.92	11	1705	126	429	16	0	0	0	d__Bacteria	p__Bacteroidota	c__Bacteroidia	o__Flavobacteriales	f__Flavobacteriaceae	g__MS024-2A	s__	76.74	3.12	Gradient Boost (General Model)	d__Bacteria	p__Bacteroidota	c__Bacteroidia
139583_S184_concoct_bins.tsv.035	Illumina	BAYFeb21	BAY	Summer	k__Bacteria (UID2566)	d__Bacteria;p__Bacteroidota;c__Bacteroidia;o__Flavobacteriales;f__Flavobacteriaceae;g__MS024-2A;s__	d__Bacteria;p__Bacteroidota;c__Bacteroidia;o__Flavobacteriales;f__Flavobacteriaceae;g__MS024-2A;s__	525	208	136	82.05	1.87	25	Medium	1587342	1934603	3743	344	563	6033	3894	4614	2812	22523	13469	30.5	2.19	92.98	11	1862	30	174	4	0	0	0	d__Bacteria	p__Bacteroidota	c__Bacteroidia	o__Flavobacteriales	f__Flavobacteriaceae	g__MS024-2A	s__	73.38	1.34	Neural Network (Specific Model)	d__Bacteria	p__Bacteroidota	c__Bacteroidia
139584_S185_concoct_bins.tsv.005_sub	Illumina	BAYFeb21	BAY	Summer	k__Bacteria (UID2566)	d__Bacteria;p__Bacteroidota;c__Bacteroidia;o__Flavobacteriales;f__Flavobacteriaceae;g__MS024-2A;s__	d__Bacteria;p__Bacteroidota;c__Bacteroidia;o__Flavobacteriales;f__Flavobacteriaceae;g__MS024-2A;s__	525	208	136	67.4	0.42	33.33	Medium	1348790	2001172	4234	401	651	3513	2787	3363	2065	15415	11471	30.6	2.44	92.25	11	1708	54	151	3	0	0	0	d__Bacteria	p__Bacteroidota	c__Bacteroidia	o__Flavobacteriales	f__Flavobacteriaceae	g__MS024-2A	s__	62.51	1.94	Neural Network (Specific Model)	d__Bacteria	p__Bacteroidota	c__Bacteroidia
SD4486_NP_metabat_bins_2.tsv.455	Nanopore	BAYAug	BAY	Winter	k__Bacteria (UID2566)	d__Bacteria;p__Bacteroidota;c__Bacteroidia;o__Flavobacteriales;f__Flavobacteriaceae;g__MS024-2A;s__MS024-2A sp008081175	d__Bacteria;p__Bacteroidota;c__Bacteroidia;o__Flavobacteriales;f__Flavobacteriaceae;g__MS024-2A;s__MS024-2A sp008081175	525	208	136	80.71	0	0	Medium	1631434	2021353	0	3	3	900615	900615	543811	543811	900615	900615	37.8	0.19	87.9	11	2469	36	172	0	0	0	0	d__Bacteria	p__Bacteroidota	c__Bacteroidia	o__Flavobacteriales	f__Flavobacteriaceae	g__MS024-2A	s__MS024-2A sp008081175	68.17	2.56	Gradient Boost (General Model)	d__Bacteria	p__Bacteroidota	c__Bacteroidia
139551_S153_maxbin_bins.tsv.068_sub	Illumina	BR2July	BR2	Winter	f__Flavobacteriaceae (UID2817)	d__Bacteria;p__Bacteroidota;c__Bacteroidia;o__Flavobacteriales;f__Flavobacteriaceae;g__MS024-2A;s__MS024-2A sp010031465	d__Bacteria;p__Bacteroidota;c__Bacteroidia;o__Flavobacteriales;f__Flavobacteriaceae;g__MS024-2A;s__MS024-2A sp010031465	81	511	283	77.75	9.34	2.13	Medium	1775872	2284080	1713	337	462	7427	5821	5269	3840	40052	26055	38.9	1.9	93.65	11	1933	119	345	47	0	0	0	d__Bacteria	p__Bacteroidota	c__Bacteroidia	o__Flavobacteriales	f__Flavobacteriaceae	g__MS024-2A	s__MS024-2A sp010031465	77.48	6.85	Gradient Boost (General Model)	d__Bacteria	p__Bacteroidota	c__Bacteroidia
139571_S172_metabat_bins_sens.tsv.109_sub	Illumina	BR2Oct	BR2	Spring	k__Bacteria (UID2566)	d__Bacteria;p__Bacteroidota;c__Bacteroidia;o__Flavobacteriales;f__Flavobacteriaceae;g__MS024-2A;s__MS024-2A sp010031465	d__Bacteria;p__Bacteroidota;c__Bacteroidia;o__Flavobacteriales;f__Flavobacteriaceae;g__MS024-2A;s__MS024-2A sp010031465	525	208	136	98.53	0	0	High	1891612	1919834	610	60	67	51147	46785	31526	28223	352142	352142	38.9	1.24	94.84	11	1765	2	206	0	0	0	0	d__Bacteria	p__Bacteroidota	c__Bacteroidia	o__Flavobacteriales	f__Flavobacteriaceae	g__MS024-2A	s__MS024-2A sp010031465	93.36	0.11	Neural Network (Specific Model)	d__Bacteria	p__Bacteroidota	c__Bacteroidia
139579_S180_metabat_bins_sspec.tsv.033_sub	Illumina	BR2Dec	BR2	Summer	k__Bacteria (UID2566)	d__Bacteria;p__Bacteroidota;c__Bacteroidia;o__Flavobacteriales;f__Flavobacteriaceae;g__MS024-2A;s__MS024-2A sp010031465	d__Bacteria;p__Bacteroidota;c__Bacteroidia;o__Flavobacteriales;f__Flavobacteriaceae;g__MS024-2A;s__MS024-2A sp010031465	525	208	136	85.27	2.61	61.54	Medium	2042379	2395191	1222	280	350	11297	8555	7294	5831	44393	42992	38.1	2.41	94.02	11	2109	27	170	10	1	0	0	d__Bacteria	p__Bacteroidota	c__Bacteroidia	o__Flavobacteriales	f__Flavobacteriaceae	g__MS024-2A	s__MS024-2A sp010031465	86.33	7.17	Gradient Boost (General Model)	d__Bacteria	p__Bacteroidota	c__Bacteroidia
139580_S181_metabat_bins_2.tsv.052_sub	Illumina	BR2Dec	BR2	Summer	k__Bacteria (UID2566)	d__Bacteria;p__Bacteroidota;c__Bacteroidia;o__Flavobacteriales;f__Flavobacteriaceae;g__MS024-2A;s__MS024-2A sp010031465	d__Bacteria;p__Bacteroidota;c__Bacteroidia;o__Flavobacteriales;f__Flavobacteriaceae;g__MS024-2A;s__MS024-2A sp010031465	525	208	136	72.09	6.7	52.94	Medium	1504989	2087653	3247	425	602	4119	3262	3541	2494	18898	12976	39	1.62	93.87	11	1795	57	134	17	0	0	0	d__Bacteria	p__Bacteroidota	c__Bacteroidia	o__Flavobacteriales	f__Flavobacteriaceae	g__MS024-2A	s__MS024-2A sp010031465	72.67	6.48	Gradient Boost (General Model)	d__Bacteria	p__Bacteroidota	c__Bacteroidia
139581_S182_concoct_bins.tsv.009	Illumina	BR2Dec	BR2	Summer	k__Bacteria (UID2566)	d__Bacteria;p__Bacteroidota;c__Bacteroidia;o__Flavobacteriales;f__Flavobacteriaceae;g__MS024-2A;s__MS024-2A sp010031465	d__Bacteria;p__Bacteroidota;c__Bacteroidia;o__Flavobacteriales;f__Flavobacteriaceae;g__MS024-2A;s__MS024-2A sp010031465	525	208	136	71.66	5.95	76.92	Medium	1448267	2021026	3762	420	632	3801	2907	3448	2285	17646	15964	38.5	1.97	93.14	11	1785	66	129	13	0	0	0	d__Bacteria	p__Bacteroidota	c__Bacteroidia	o__Flavobacteriales	f__Flavobacteriaceae	g__MS024-2A	s__MS024-2A sp010031465	57.15	5.5	Neural Network (Specific Model)	d__Bacteria	p__Bacteroidota	c__Bacteroidia
139588_S189_concoct_bins.tsv.105_sub	Illumina	BR2Feb21	BR2	Summer	k__Bacteria (UID2566)	d__Bacteria;p__Bacteroidota;c__Bacteroidia;o__Flavobacteriales;f__Flavobacteriaceae;g__MS024-2A;s__MS024-2A sp010031465	d__Bacteria;p__Bacteroidota;c__Bacteroidia;o__Flavobacteriales;f__Flavobacteriaceae;g__MS024-2A;s__MS024-2A sp010031465	525	208	136	81.71	0.03	0	Medium	1682351	2058929	200	150	161	20443	19657	11215	10448	64104	64104	38.9	3.55	94.19	11	1628	43	164	1	0	0	0	d__Bacteria	p__Bacteroidota	c__Bacteroidia	o__Flavobacteriales	f__Flavobacteriaceae	g__MS024-2A	s__MS024-2A sp010031465	74.73	0.63	Neural Network (Specific Model)	d__Bacteria	p__Bacteroidota	c__Bacteroidia
139536_S27_metabat_bins_2.tsv.026_sub	Illumina	BAYMay	BAY	Autumn	f__Flavobacteriaceae (UID2817)	d__Bacteria;p__Bacteroidota;c__Bacteroidia;o__Flavobacteriales;f__Flavobacteriaceae;g__MS024-2A;s__MS024-2A sp011525195	d__Bacteria;p__Bacteroidota;c__Bacteroidia;o__Flavobacteriales;f__Flavobacteriaceae;g__MS024-2A;s__MS024-2A sp011525195	81	511	283	89.14	0.21	100	Medium	1739854	1951822	6110	100	162	28537	19534	17398	10702	84259	58657	38.5	2.04	92.04	11	1674	43	466	2	0	0	0	d__Bacteria	p__Bacteroidota	c__Bacteroidia	o__Flavobacteriales	f__Flavobacteriaceae	g__MS024-2A	s__MS024-2A sp011525195	87.53	0	Neural Network (Specific Model)	d__Bacteria	p__Bacteroidota	c__Bacteroidia
139539_COM_vamb_bins.tsv.005	Illumina	BR1May	BR1	Autumn	f__Flavobacteriaceae (UID2817)	d__Bacteria;p__Bacteroidota;c__Bacteroidia;o__Flavobacteriales;f__Flavobacteriaceae;g__MS024-2A;s__MS024-2A sp011525195	d__Bacteria;p__Bacteroidota;c__Bacteroidia;o__Flavobacteriales;f__Flavobacteriaceae;g__MS024-2A;s__MS024-2A sp011525195	81	511	283	88.66	1.24	100	Medium	1671876	1885716	1714	154	207	15063	11806	10856	8068	56827	56827	38.6	1.4	94.27	11	1702	40	465	6	0	0	0	d__Bacteria	p__Bacteroidota	c__Bacteroidia	o__Flavobacteriales	f__Flavobacteriaceae	g__MS024-2A	s__MS024-2A sp011525195	82.48	1.17	Neural Network (Specific Model)	d__Bacteria	p__Bacteroidota	c__Bacteroidia
139541_S25_metabat_bins_sspec.tsv.131	Illumina	BR1May	BR1	Autumn	s__algicola (UID2846)	d__Bacteria;p__Bacteroidota;c__Bacteroidia;o__Flavobacteriales;f__Flavobacteriaceae;g__MS024-2A;s__MS024-2A sp011525195	d__Bacteria;p__Bacteroidota;c__Bacteroidia;o__Flavobacteriales;f__Flavobacteriaceae;g__MS024-2A;s__MS024-2A sp011525195	47	571	303	83.98	3.55	47.06	Medium	1758724	2094218	1915	255	336	10596	8017	6896	5228	29511	29511	38.5	1.83	93.56	11	1871	77	479	14	1	0	0	d__Bacteria	p__Bacteroidota	c__Bacteroidia	o__Flavobacteriales	f__Flavobacteriaceae	g__MS024-2A	s__MS024-2A sp011525195	83.42	1.33	Neural Network (Specific Model)	d__Bacteria	p__Bacteroidota	c__Bacteroidia
139542_COM_vamb_bins.tsv.107	Illumina	BR2May	BR2	Autumn	f__Flavobacteriaceae (UID2817)	d__Bacteria;p__Bacteroidota;c__Bacteroidia;o__Flavobacteriales;f__Flavobacteriaceae;g__MS024-2A;s__MS024-2A sp011525195	d__Bacteria;p__Bacteroidota;c__Bacteroidia;o__Flavobacteriales;f__Flavobacteriaceae;g__MS024-2A;s__MS024-2A sp011525195	81	511	283	85.64	1.22	80	Medium	1613514	1884066	4150	165	220	13263	10787	9778	7315	65819	55660	38.6	1.61	93.02	11	1634	65	441	5	0	0	0	d__Bacteria	p__Bacteroidota	c__Bacteroidia	o__Flavobacteriales	f__Flavobacteriaceae	g__MS024-2A	s__MS024-2A sp011525195	81.94	0.57	Neural Network (Specific Model)	d__Bacteria	p__Bacteroidota	c__Bacteroidia
139548_S150_metabat_bins_sspec.tsv.130	Illumina	BR1July	BR1	Winter	f__Flavobacteriaceae (UID2817)	d__Bacteria;p__Bacteroidota;c__Bacteroidia;o__Flavobacteriales;f__Flavobacteriaceae;g__MS024-2A;s__MS024-2A sp011525195	d__Bacteria;p__Bacteroidota;c__Bacteroidia;o__Flavobacteriales;f__Flavobacteriaceae;g__MS024-2A;s__MS024-2A sp011525195	81	511	283	88.01	4.33	31.82	Medium	1861039	2114577	4941	258	329	11216	8473	7213	5641	38496	35468	38.6	1.6	92.57	11	1897	55	438	16	2	0	0	d__Bacteria	p__Bacteroidota	c__Bacteroidia	o__Flavobacteriales	f__Flavobacteriaceae	g__MS024-2A	s__MS024-2A sp011525195	86.26	1.37	Neural Network (Specific Model)	d__Bacteria	p__Bacteroidota	c__Bacteroidia
139550_S152_maxbin_bins.tsv.102_sub	Illumina	BR1July	BR1	Winter	f__Flavobacteriaceae (UID2817)	d__Bacteria;p__Bacteroidota;c__Bacteroidia;o__Flavobacteriales;f__Flavobacteriaceae;g__MS024-2A;s__MS024-2A sp011525195	d__Bacteria;p__Bacteroidota;c__Bacteroidia;o__Flavobacteriales;f__Flavobacteriaceae;g__MS024-2A;s__MS024-2A sp011525195	81	511	283	84.39	4.98	8.82	Medium	1890723	2240459	3918	253	305	10771	8654	7473	6186	80197	64903	38.6	1.58	92.44	11	1932	74	405	31	1	0	0	d__Bacteria	p__Bacteroidota	c__Bacteroidia	o__Flavobacteriales	f__Flavobacteriaceae	g__MS024-2A	s__MS024-2A sp011525195	88.53	5.34	Gradient Boost (General Model)	d__Bacteria	p__Bacteroidota	c__Bacteroidia
139564_S165_metabat_bins_sens.tsv.144_sub	Illumina	BAYOct	BAY	Spring	f__Flavobacteriaceae (UID2817)	d__Bacteria;p__Bacteroidota;c__Bacteroidia;o__Flavobacteriales;f__Flavobacteriaceae;g__MS024-2A;s__MS024-2A sp011525195	d__Bacteria;p__Bacteroidota;c__Bacteroidia;o__Flavobacteriales;f__Flavobacteriaceae;g__MS024-2A;s__MS024-2A sp011525195	81	511	283	73.31	3.78	15.79	Medium	1524555	2079600	2066	397	532	4406	3836	3840	2861	21412	21412	38.9	1.67	93.67	11	1809	134	358	19	0	0	0	d__Bacteria	p__Bacteroidota	c__Bacteroidia	o__Flavobacteriales	f__Flavobacteriaceae	g__MS024-2A	s__MS024-2A sp011525195	80.33	2.23	Gradient Boost (General Model)	d__Bacteria	p__Bacteroidota	c__Bacteroidia
139567_S168_metabat_bins_sens.tsv.153_sub	Illumina	BR1Oct	BR1	Spring	f__Flavobacteriaceae (UID2817)	d__Bacteria;p__Bacteroidota;c__Bacteroidia;o__Flavobacteriales;f__Flavobacteriaceae;g__MS024-2A;s__MS024-2A sp011525195	d__Bacteria;p__Bacteroidota;c__Bacteroidia;o__Flavobacteriales;f__Flavobacteriaceae;g__MS024-2A;s__MS024-2A sp011525195	81	511	283	89.35	8.1	19.44	Medium	1928721	2158613	2031	254	371	12413	8784	7593	5193	46954	38304	38.6	1.71	93.66	11	2015	55	420	36	0	0	0	d__Bacteria	p__Bacteroidota	c__Bacteroidia	o__Flavobacteriales	f__Flavobacteriaceae	g__MS024-2A	s__MS024-2A sp011525195	88.7	5.03	Neural Network (Specific Model)	d__Bacteria	p__Bacteroidota	c__Bacteroidia
139568_S169_metabat_bins_sspec.tsv.151_sub	Illumina	BR1Oct	BR1	Spring	f__Flavobacteriaceae (UID2817)	d__Bacteria;p__Bacteroidota;c__Bacteroidia;o__Flavobacteriales;f__Flavobacteriaceae;g__MS024-2A;s__MS024-2A sp011525195	d__Bacteria;p__Bacteroidota;c__Bacteroidia;o__Flavobacteriales;f__Flavobacteriaceae;g__MS024-2A;s__MS024-2A sp011525195	81	511	283	86.54	7.74	21.21	Medium	1962050	2267217	1633	292	377	10788	8295	6719	5200	34562	34562	38.5	1.82	93.74	11	2071	59	419	33	0	0	0	d__Bacteria	p__Bacteroidota	c__Bacteroidia	o__Flavobacteriales	f__Flavobacteriaceae	g__MS024-2A	s__MS024-2A sp011525195	92.38	6.11	Gradient Boost (General Model)	d__Bacteria	p__Bacteroidota	c__Bacteroidia
139569_S170_concoct_bins.tsv.090_sub	Illumina	BR1Oct	BR1	Spring	f__Flavobacteriaceae (UID2817)	d__Bacteria;p__Bacteroidota;c__Bacteroidia;o__Flavobacteriales;f__Flavobacteriaceae;g__MS024-2A;s__MS024-2A sp011525195	d__Bacteria;p__Bacteroidota;c__Bacteroidia;o__Flavobacteriales;f__Flavobacteriaceae;g__MS024-2A;s__MS024-2A sp011525195	81	511	283	87.95	0.78	100	Medium	1673313	1902573	1066	224	277	11412	9204	7470	6036	43780	24254	38.7	1.74	94.48	11	1746	73	435	3	0	0	0	d__Bacteria	p__Bacteroidota	c__Bacteroidia	o__Flavobacteriales	f__Flavobacteriaceae	g__MS024-2A	s__MS024-2A sp011525195	81.79	0.22	Neural Network (Specific Model)	d__Bacteria	p__Bacteroidota	c__Bacteroidia
139577_S178_concoct_bins.tsv.011	Illumina	BR1Dec	BR1	Summer	f__Flavobacteriaceae (UID2817)	d__Bacteria;p__Bacteroidota;c__Bacteroidia;o__Flavobacteriales;f__Flavobacteriaceae;g__MS024-2A;s__MS024-2A sp011525195	d__Bacteria;p__Bacteroidota;c__Bacteroidia;o__Flavobacteriales;f__Flavobacteriaceae;g__MS024-2A;s__MS024-2A sp011525195	81	511	283	92.12	0.53	0	High	1847373	2005398	910	78	97	48229	37369	23684	19035	101767	101767	38.4	1.83	94.01	11	1747	33	476	2	0	0	0	d__Bacteria	p__Bacteroidota	c__Bacteroidia	o__Flavobacteriales	f__Flavobacteriaceae	g__MS024-2A	s__MS024-2A sp011525195	93.31	0.04	Neural Network (Specific Model)	d__Bacteria	p__Bacteroidota	c__Bacteroidia
139582_S183_metabat_bins_2.tsv.065	Illumina	BAYFeb21	BAY	Summer	f__Flavobacteriaceae (UID2817)	d__Bacteria;p__Bacteroidota;c__Bacteroidia;o__Flavobacteriales;f__Flavobacteriaceae;g__MS024-2A;s__MS024-2A sp011525195	d__Bacteria;p__Bacteroidota;c__Bacteroidia;o__Flavobacteriales;f__Flavobacteriaceae;g__MS024-2A;s__MS024-2A sp011525195	81	511	283	90.54	0.29	0	High	1826158	2016963	3501	94	137	41491	30758	19427	13304	110660	101037	38.3	4.58	92.74	11	1770	34	475	2	0	0	0	d__Bacteria	p__Bacteroidota	c__Bacteroidia	o__Flavobacteriales	f__Flavobacteriaceae	g__MS024-2A	s__MS024-2A sp011525195	87.56	0	Neural Network (Specific Model)	d__Bacteria	p__Bacteroidota	c__Bacteroidia
SD3109_NP_metabat_bins_2.tsv.040	Nanopore	BR1Feb	BR1	Summer	k__Bacteria (UID2566)	d__Bacteria;p__Bacteroidota;c__Bacteroidia;o__Flavobacteriales;f__Flavobacteriaceae;g__MS024-2A;s__MS024-2A sp011525195	d__Bacteria;p__Bacteroidota;c__Bacteroidia;o__Flavobacteriales;f__Flavobacteriaceae;g__MS024-2A;s__MS024-2A sp011525195	525	208	136	58.43	0	0	Medium	1192752	2041335	0	29	29	106699	106699	41129	41129	194405	194405	37.6	1.13	85.92	11	1485	69	139	0	0	0	0	d__Bacteria	p__Bacteroidota	c__Bacteroidia	o__Flavobacteriales	f__Flavobacteriaceae	g__MS024-2A	s__MS024-2A sp011525195	44.16	1.41	Neural Network (Specific Model)	d__Bacteria	p__Bacteroidota	c__Bacteroidia
139563_S164_metabat_bins_2.tsv.164	Illumina	BR2Aug	BR2	Winter	f__Flavobacteriaceae (UID2817)	d__Bacteria;p__Bacteroidota;c__Bacteroidia;o__Flavobacteriales;f__Flavobacteriaceae;g__MS024-2A;s__MS024-2A sp018699935	d__Bacteria;p__Bacteroidota;c__Bacteroidia;o__Flavobacteriales;f__Flavobacteriaceae;g__MS024-2A;s__MS024-2A sp018699935	81	511	283	92.94	0.29	0	High	2328414	2505287	480	36	57	113705	90688	64678	40840	210135	199335	41.2	1.18	93.74	11	2080	24	485	2	0	0	0	d__Bacteria	p__Bacteroidota	c__Bacteroidia	o__Flavobacteriales	f__Flavobacteriaceae	g__MS024-2A	s__MS024-2A sp018699935	95.7	0.04	Neural Network (Specific Model)	d__Bacteria	p__Bacteroidota	c__Bacteroidia
139564_S165_maxbin_bins.tsv.054_sub	Illumina	BAYOct	BAY	Spring	k__Bacteria (UID2566)	d__Bacteria;p__Bacteroidota;c__Bacteroidia;o__Flavobacteriales;f__Flavobacteriaceae;g__MS024-2A;s__MS024-2A sp902546725	d__Bacteria;p__Bacteroidota;c__Bacteroidia;o__Flavobacteriales;f__Flavobacteriaceae;g__MS024-2A;s__MS024-2A sp902546725	525	208	136	99.16	4.44	0	High	1884682	1900647	2450	166	195	20256	16930	11353	9652	61774	61774	38.4	2.3	93.95	11	1888	6	194	8	0	0	0	d__Bacteria	p__Bacteroidota	c__Bacteroidia	o__Flavobacteriales	f__Flavobacteriaceae	g__MS024-2A	s__MS024-2A sp902546725	95.25	2.62	Neural Network (Specific Model)	d__Bacteria	p__Bacteroidota	c__Bacteroidia
139566_S167_maxbin_bins.tsv.051_sub	Illumina	BAYOct	BAY	Spring	f__Flavobacteriaceae (UID2817)	d__Bacteria;p__Bacteroidota;c__Bacteroidia;o__Flavobacteriales;f__Flavobacteriaceae;g__MS024-2A;s__MS024-2A sp902546725	d__Bacteria;p__Bacteroidota;c__Bacteroidia;o__Flavobacteriales;f__Flavobacteriaceae;g__MS024-2A;s__MS024-2A sp902546725	81	511	283	86.92	6.85	35.14	Medium	1906243	2193101	3378	296	348	8424	7551	6440	5468	42736	35085	38.4	2.05	93.35	11	2083	60	416	34	1	0	0	d__Bacteria	p__Bacteroidota	c__Bacteroidia	o__Flavobacteriales	f__Flavobacteriaceae	g__MS024-2A	s__MS024-2A sp902546725	89.86	3.5	Gradient Boost (General Model)	d__Bacteria	p__Bacteroidota	c__Bacteroidia
SD4486_S27.metabat_sens.003	Illumina	BAYAug	BAY	Winter	k__Bacteria (UID2566)	d__Bacteria;p__Bacteroidota;c__Bacteroidia;o__Flavobacteriales;f__Flavobacteriaceae;g__MS024-2A;s__MS024-2A sp902546725	d__Bacteria;p__Bacteroidota;c__Bacteroidia;o__Flavobacteriales;f__Flavobacteriaceae;g__MS024-2A;s__MS024-2A sp902546725	525	208	136	94.12	5.91	84.62	Medium	1894780	2013153	14899	280	314	9628	7434	6767	5986	32142	32142	38.4	1.52	93.21	11	1922	8	189	10	1	0	0	d__Bacteria	p__Bacteroidota	c__Bacteroidia	o__Flavobacteriales	f__Flavobacteriaceae	g__MS024-2A	s__MS024-2A sp902546725	84.27	2.9	Neural Network (Specific Model)	d__Bacteria	p__Bacteroidota	c__Bacteroidia
SD9008_S2_metabat_bins_sspec.tsv.039	Illumina	BR1OctLT	BR1	Spring	k__Bacteria (UID2566)	d__Bacteria;p__Bacteroidota;c__Bacteroidia;o__Flavobacteriales;f__Flavobacteriaceae;g__MS024-2A;s__MS024-2A sp902546725	d__Bacteria;p__Bacteroidota;c__Bacteroidia;o__Flavobacteriales;f__Flavobacteriaceae;g__MS024-2A;s__MS024-2A sp902546725	525	208	136	94.61	0.74	100	High	1838429	1943166	1800	165	183	17288	15565	11141	10036	60482	60482	38.4	1.39	94.4	11	1814	9	198	1	0	0	0	d__Bacteria	p__Bacteroidota	c__Bacteroidia	o__Flavobacteriales	f__Flavobacteriaceae	g__MS024-2A	s__MS024-2A sp902546725	92.09	0.1	Neural Network (Specific Model)	d__Bacteria	p__Bacteroidota	c__Bacteroidia
139566_S167_concoct_bins.tsv.087_sub	Illumina	BAYOct	BAY	Spring	f__Flavobacteriaceae (UID2845)	d__Bacteria;p__Bacteroidota;c__Bacteroidia;o__Flavobacteriales;f__Flavobacteriaceae;g__Polaribacter;s__	d__Bacteria;p__Bacteroidota;c__Bacteroidia;o__Flavobacteriales;f__Flavobacteriaceae;g__Polaribacter;s__Polaribacter sp023258495	53	548	298	51.55	1.91	7.69	Medium	1347595	2614151	3596	494	738	2722	2194	2727	1821	14645	12346	36.4	2.12	92.48	11	1738	253	286	7	2	0	0	d__Bacteria	p__Bacteroidota	c__Bacteroidia	o__Flavobacteriales	f__Flavobacteriaceae	g__Polaribacter	s__	47	0.47	Neural Network (Specific Model)	d__Bacteria	p__Bacteroidota	c__Bacteroidia
139582_S183_rosella_bins.tsv.062	Illumina	BAYFeb21	BAY	Summer	f__Flavobacteriaceae (UID2845)	d__Bacteria;p__Bacteroidota;c__Bacteroidia;o__Flavobacteriales;f__Flavobacteriaceae;g__Polaribacter;s__	d__Bacteria;p__Bacteroidota;c__Bacteroidia;o__Flavobacteriales;f__Flavobacteriaceae;g__Polaribacter;s__Polaribacter sp023258495	53	548	298	91.89	0.17	0	High	2088638	2272976	5010	45	96	58383	35729	46414	21704	213883	96294	36.2	0.95	92.25	11	1900	37	510	1	0	0	0	d__Bacteria	p__Bacteroidota	c__Bacteroidia	o__Flavobacteriales	f__Flavobacteriaceae	g__Polaribacter	s__	88.54	0	Neural Network (Specific Model)	d__Bacteria	p__Bacteroidota	c__Bacteroidia
139536_S27_maxbin_bins.tsv.108	Illumina	BAYMay	BAY	Autumn	p__Bacteroidetes (UID2605)	d__Bacteria;p__Bacteroidota;c__Bacteroidia;o__Flavobacteriales;f__Flavobacteriaceae;g__RFYP01;s__RFYP01 sp009921175	d__Bacteria;p__Bacteroidota;c__Bacteroidia;o__Flavobacteriales;f__Flavobacteriaceae;g__RFYP01;s__RFYP01 sp009921175	350	316	210	72.56	0.73	33.33	Medium	1355520	1868137	2303	393	574	3717	2892	3449	2357	15673	15634	45.6	2.07	94.39	11	1681	81	232	3	0	0	0	d__Bacteria	p__Bacteroidota	c__Bacteroidia	o__Flavobacteriales	f__Flavobacteriaceae	g__RFYP01	s__RFYP01 sp009921175	71.13	2.21	Gradient Boost (General Model)	d__Bacteria	p__Bacteroidota	c__Bacteroidia
139537_S33_concoct_bins.tsv.137	Illumina	BAYMay	BAY	Autumn	p__Bacteroidetes (UID2605)	d__Bacteria;p__Bacteroidota;c__Bacteroidia;o__Flavobacteriales;f__Flavobacteriaceae;g__RFYP01;s__RFYP01 sp009921175	d__Bacteria;p__Bacteroidota;c__Bacteroidia;o__Flavobacteriales;f__Flavobacteriaceae;g__RFYP01;s__RFYP01 sp009921175	350	316	210	88.53	1.22	75	Medium	1607200	1815430	2831	331	525	6032	4253	4855	3055	41591	41591	45.3	1.98	94.22	11	1888	32	280	4	0	0	0	d__Bacteria	p__Bacteroidota	c__Bacteroidia	o__Flavobacteriales	f__Flavobacteriaceae	g__RFYP01	s__RFYP01 sp009921175	80.25	3.24	Neural Network (Specific Model)	d__Bacteria	p__Bacteroidota	c__Bacteroidia
139538_S35_concoct_bins.tsv.136	Illumina	BAYMay	BAY	Autumn	p__Bacteroidetes (UID2605)	d__Bacteria;p__Bacteroidota;c__Bacteroidia;o__Flavobacteriales;f__Flavobacteriaceae;g__RFYP01;s__RFYP01 sp009921175	d__Bacteria;p__Bacteroidota;c__Bacteroidia;o__Flavobacteriales;f__Flavobacteriaceae;g__RFYP01;s__RFYP01 sp009921175	350	316	210	79.68	1.68	0	Medium	1485997	1864956	3523	331	559	5533	3730	4489	2652	26505	15739	45.3	2.12	93.94	11	1768	58	252	6	0	0	0	d__Bacteria	p__Bacteroidota	c__Bacteroidia	o__Flavobacteriales	f__Flavobacteriaceae	g__RFYP01	s__RFYP01 sp009921175	77.7	3.58	Gradient Boost (General Model)	d__Bacteria	p__Bacteroidota	c__Bacteroidia
139540_COM_vamb_bins.tsv.050	Illumina	BR1May	BR1	Autumn	p__Bacteroidetes (UID2605)	d__Bacteria;p__Bacteroidota;c__Bacteroidia;o__Flavobacteriales;f__Flavobacteriaceae;g__RFYP01;s__RFYP01 sp009921175	d__Bacteria;p__Bacteroidota;c__Bacteroidia;o__Flavobacteriales;f__Flavobacteriaceae;g__RFYP01;s__RFYP01 sp009921175	350	316	210	96.38	0.48	0	High	1713799	1778169	2320	42	76	51769	41805	40804	22519	113872	96250	45.2	1.4	94.51	11	1624	11	304	1	0	0	0	d__Bacteria	p__Bacteroidota	c__Bacteroidia	o__Flavobacteriales	f__Flavobacteriaceae	g__RFYP01	s__RFYP01 sp009921175	89.92	0.99	Neural Network (Specific Model)	d__Bacteria	p__Bacteroidota	c__Bacteroidia
139548_S150_concoct_bins.tsv.146_sub	Illumina	BR1July	BR1	Winter	k__Bacteria (UID2566)	d__Bacteria;p__Bacteroidota;c__Bacteroidia;o__Flavobacteriales;f__Flavobacteriaceae;g__RFYP01;s__RFYP01 sp009921175	d__Bacteria;p__Bacteroidota;c__Bacteroidia;o__Flavobacteriales;f__Flavobacteriaceae;g__RFYP01;s__RFYP01 sp009921175	525	208	136	87.23	1.47	50	Medium	1600454	1834752	3811	332	541	5976	4174	4820	2951	28737	17980	45.3	2.13	93.46	11	1861	23	183	2	0	0	0	d__Bacteria	p__Bacteroidota	c__Bacteroidia	o__Flavobacteriales	f__Flavobacteriaceae	g__RFYP01	s__RFYP01 sp009921175	85.96	2.25	Gradient Boost (General Model)	d__Bacteria	p__Bacteroidota	c__Bacteroidia
139550_S152_metabat_bins_2.tsv.111	Illumina	BR1July	BR1	Winter	p__Bacteroidetes (UID2605)	d__Bacteria;p__Bacteroidota;c__Bacteroidia;o__Flavobacteriales;f__Flavobacteriaceae;g__RFYP01;s__RFYP01 sp009921175	d__Bacteria;p__Bacteroidota;c__Bacteroidia;o__Flavobacteriales;f__Flavobacteriaceae;g__RFYP01;s__RFYP01 sp009921175	350	316	210	90.8	0.63	50	High	1685930	1856751	1582	201	303	11377	8750	8387	5558	52888	52888	45.2	1.95	94.9	11	1775	30	284	2	0	0	0	d__Bacteria	p__Bacteroidota	c__Bacteroidia	o__Flavobacteriales	f__Flavobacteriaceae	g__RFYP01	s__RFYP01 sp009921175	86.67	2	Neural Network (Specific Model)	d__Bacteria	p__Bacteroidota	c__Bacteroidia
139560_S161_concoct_bins.tsv.145_sub	Illumina	BR1Aug	BR1	Winter	k__Bacteria (UID2566)	d__Bacteria;p__Bacteroidota;c__Bacteroidia;o__Flavobacteriales;f__Flavobacteriaceae;g__RFYP01;s__RFYP01 sp009921175	d__Bacteria;p__Bacteroidota;c__Bacteroidia;o__Flavobacteriales;f__Flavobacteriaceae;g__RFYP01;s__RFYP01 sp009921175	525	208	136	56.35	0	0	Medium	998456	1771883	2584	372	571	2757	2130	2684	1744	10616	7291	45.2	2.62	94.23	11	1358	87	121	0	0	0	0	d__Bacteria	p__Bacteroidota	c__Bacteroidia	o__Flavobacteriales	f__Flavobacteriaceae	g__RFYP01	s__RFYP01 sp009921175	47.85	0.06	Neural Network (Specific Model)	d__Bacteria	p__Bacteroidota	c__Bacteroidia
139572_S173_concoct_bins.tsv.197	Illumina	BR2Oct	BR2	Spring	k__Bacteria (UID2566)	d__Bacteria;p__Bacteroidota;c__Bacteroidia;o__Flavobacteriales;f__Flavobacteriaceae;g__RFYP01;s__RFYP01 sp009921175	d__Bacteria;p__Bacteroidota;c__Bacteroidia;o__Flavobacteriales;f__Flavobacteriaceae;g__RFYP01;s__RFYP01 sp009921175	525	208	136	100	0	0	High	1887236	1887236	1010	31	42	101334	94573	60878	44910	279557	220017	44.6	3.63	94.02	11	1753	0	208	0	0	0	0	d__Bacteria	p__Bacteroidota	c__Bacteroidia	o__Flavobacteriales	f__Flavobacteriaceae	g__RFYP01	s__RFYP01 sp009921175	94.05	0	Neural Network (Specific Model)	d__Bacteria	p__Bacteroidota	c__Bacteroidia
139575_S176_maxbin_bins.tsv.158_sub	Illumina	BAYDec	BAY	Summer	s__algicola (UID2846)	d__Bacteria;p__Bacteroidota;c__Bacteroidia;o__Flavobacteriales;f__Flavobacteriaceae;g__RFYP01;s__RFYP01 sp009921175	d__Bacteria;p__Bacteroidota;c__Bacteroidia;o__Flavobacteriales;f__Flavobacteriaceae;g__RFYP01;s__RFYP01 sp009921175	47	571	303	64.3	8.38	1.96	Medium	1454190	2261571	4513	541	828	2739	2103	2687	1750	17847	9944	45.2	2.02	93	11	1965	201	319	51	0	0	0	d__Bacteria	p__Bacteroidota	c__Bacteroidia	o__Flavobacteriales	f__Flavobacteriaceae	g__RFYP01	s__RFYP01 sp009921175	58.1	5.89	Gradient Boost (General Model)	d__Bacteria	p__Bacteroidota	c__Bacteroidia
139578_S179_metabat_bins_2.tsv.138	Illumina	BR1Dec	BR1	Summer	k__Bacteria (UID2566)	d__Bacteria;p__Bacteroidota;c__Bacteroidia;o__Flavobacteriales;f__Flavobacteriaceae;g__RFYP01;s__RFYP01 sp009921175	d__Bacteria;p__Bacteroidota;c__Bacteroidia;o__Flavobacteriales;f__Flavobacteriaceae;g__RFYP01;s__RFYP01 sp009921175	525	208	136	72.76	1.84	0	Medium	1387491	1906942	3305	347	575	4571	3256	3998	2407	18907	18907	45.4	2	93.82	11	1693	59	146	3	0	0	0	d__Bacteria	p__Bacteroidota	c__Bacteroidia	o__Flavobacteriales	f__Flavobacteriaceae	g__RFYP01	s__RFYP01 sp009921175	66.01	0.86	Gradient Boost (General Model)	d__Bacteria	p__Bacteroidota	c__Bacteroidia
SD4487_NP_metabat_bins_2.tsv.802	Nanopore	BR1Aug	BR1	Winter	k__Bacteria (UID2566)	d__Bacteria;p__Bacteroidota;c__Bacteroidia;o__Flavobacteriales;f__Flavobacteriaceae;g__RFYP01;s__RFYP01 sp009921175	d__Bacteria;p__Bacteroidota;c__Bacteroidia;o__Flavobacteriales;f__Flavobacteriaceae;g__RFYP01;s__RFYP01 sp009921175	525	208	136	87.87	0.74	0	Medium	1864933	2122377	0	3	3	1487267	1487267	621644	621644	1487267	1487267	44.3	0.55	90.4	11	2329	18	189	1	0	0	0	d__Bacteria	p__Bacteroidota	c__Bacteroidia	o__Flavobacteriales	f__Flavobacteriaceae	g__RFYP01	s__RFYP01 sp009921175	84.54	2.99	Gradient Boost (General Model)	d__Bacteria	p__Bacteroidota	c__Bacteroidia
139542_COM_metabat_bins_sens.tsv.238	Illumina	BR2May	BR2	Autumn	f__Flavobacteriaceae (UID2817)	d__Bacteria;p__Bacteroidota;c__Bacteroidia;o__Flavobacteriales;f__Flavobacteriaceae;g__RFYP01;s__RFYP01 sp011526365	d__Bacteria;p__Bacteroidota;c__Bacteroidia;o__Flavobacteriales;f__Flavobacteriaceae;g__RFYP01;s__RFYP01 sp011526365	81	511	283	82.09	1.56	0	Medium	1523225	1855555	2344	293	440	6293	4891	5198	3456	27111	18427	43.3	1.7	94.2	11	1729	89	415	7	0	0	0	d__Bacteria	p__Bacteroidota	c__Bacteroidia	o__Flavobacteriales	f__Flavobacteriaceae	g__RFYP01	s__RFYP01 sp011526365	75.36	2.16	Neural Network (Specific Model)	d__Bacteria	p__Bacteroidota	c__Bacteroidia
139548_S150_maxbin_bins.tsv.085_sub	Illumina	BR1July	BR1	Winter	s__algicola (UID2846)	d__Bacteria;p__Bacteroidota;c__Bacteroidia;o__Flavobacteriales;f__Flavobacteriaceae;g__RFYP01;s__RFYP01 sp011526365	d__Bacteria;p__Bacteroidota;c__Bacteroidia;o__Flavobacteriales;f__Flavobacteriaceae;g__RFYP01;s__RFYP01 sp011526365	47	571	303	79.37	3.78	12.5	Medium	1621625	2043121	3181	326	535	6845	4629	4974	3025	31180	19264	43.3	1.64	93.99	11	1874	101	446	24	0	0	0	d__Bacteria	p__Bacteroidota	c__Bacteroidia	o__Flavobacteriales	f__Flavobacteriaceae	g__RFYP01	s__RFYP01 sp011526365	89.97	3.52	Gradient Boost (General Model)	d__Bacteria	p__Bacteroidota	c__Bacteroidia
139549_S151_vamb_bins.tsv.008	Illumina	BR1July	BR1	Winter	f__Flavobacteriaceae (UID2817)	d__Bacteria;p__Bacteroidota;c__Bacteroidia;o__Flavobacteriales;f__Flavobacteriaceae;g__RFYP01;s__RFYP01 sp011526365	d__Bacteria;p__Bacteroidota;c__Bacteroidia;o__Flavobacteriales;f__Flavobacteriaceae;g__RFYP01;s__RFYP01 sp011526365	81	511	283	87.79	2.23	45.45	Medium	1611199	1835288	1306	215	312	11265	7660	7493	5159	38821	38821	43.3	1.42	94.84	11	1726	60	442	8	1	0	0	d__Bacteria	p__Bacteroidota	c__Bacteroidia	o__Flavobacteriales	f__Flavobacteriaceae	g__RFYP01	s__RFYP01 sp011526365	91.72	1.24	Gradient Boost (General Model)	d__Bacteria	p__Bacteroidota	c__Bacteroidia
139550_S152_concoct_bins.tsv.146	Illumina	BR1July	BR1	Winter	f__Flavobacteriaceae (UID2817)	d__Bacteria;p__Bacteroidota;c__Bacteroidia;o__Flavobacteriales;f__Flavobacteriaceae;g__RFYP01;s__RFYP01 sp011526365	d__Bacteria;p__Bacteroidota;c__Bacteroidia;o__Flavobacteriales;f__Flavobacteriaceae;g__RFYP01;s__RFYP01 sp011526365	81	511	283	84.56	1.3	60	Medium	1613345	1907929	1507	233	352	9722	6812	6924	4579	37214	33345	43.2	1.77	94.29	11	1740	67	439	5	0	0	0	d__Bacteria	p__Bacteroidota	c__Bacteroidia	o__Flavobacteriales	f__Flavobacteriaceae	g__RFYP01	s__RFYP01 sp011526365	78.59	0.3	Neural Network (Specific Model)	d__Bacteria	p__Bacteroidota	c__Bacteroidia
139557_S159_metabat_bins_2.tsv.096_sub	Illumina	BR1Aug	BR1	Winter	f__Flavobacteriaceae (UID2817)	d__Bacteria;p__Bacteroidota;c__Bacteroidia;o__Flavobacteriales;f__Flavobacteriaceae;g__RFYP01;s__RFYP01 sp011526365	d__Bacteria;p__Bacteroidota;c__Bacteroidia;o__Flavobacteriales;f__Flavobacteriaceae;g__RFYP01;s__RFYP01 sp011526365	81	511	283	88.84	1.08	37.5	Medium	1706696	1921090	1430	137	191	21756	16328	12457	8928	62345	37021	43.2	1.81	94.43	11	1709	47	458	5	1	0	0	d__Bacteria	p__Bacteroidota	c__Bacteroidia	o__Flavobacteriales	f__Flavobacteriaceae	g__RFYP01	s__RFYP01 sp011526365	84.94	0.73	Neural Network (Specific Model)	d__Bacteria	p__Bacteroidota	c__Bacteroidia
139558_S160_metabat_bins_sens.tsv.133	Illumina	BR1Aug	BR1	Winter	s__algicola (UID2846)	d__Bacteria;p__Bacteroidota;c__Bacteroidia;o__Flavobacteriales;f__Flavobacteriaceae;g__RFYP01;s__RFYP01 sp011526365	d__Bacteria;p__Bacteroidota;c__Bacteroidia;o__Flavobacteriales;f__Flavobacteriaceae;g__RFYP01;s__RFYP01 sp011526365	47	571	303	85.81	1.3	75	Medium	1659031	1933377	1324	186	276	13709	9567	8919	6006	44502	30717	43.3	1.41	94.63	11	1735	72	491	8	0	0	0	d__Bacteria	p__Bacteroidota	c__Bacteroidia	o__Flavobacteriales	f__Flavobacteriaceae	g__RFYP01	s__RFYP01 sp011526365	82.58	0.96	Neural Network (Specific Model)	d__Bacteria	p__Bacteroidota	c__Bacteroidia
139560_S161_metabat_bins_2.tsv.076	Illumina	BR1Aug	BR1	Winter	f__Flavobacteriaceae (UID2817)	d__Bacteria;p__Bacteroidota;c__Bacteroidia;o__Flavobacteriales;f__Flavobacteriaceae;g__RFYP01;s__RFYP01 sp011526365	d__Bacteria;p__Bacteroidota;c__Bacteroidia;o__Flavobacteriales;f__Flavobacteriaceae;g__RFYP01;s__RFYP01 sp011526365	81	511	283	88.69	1.08	40	Medium	1727229	1947490	1355	109	148	27591	20345	15846	11661	98095	98095	43.2	1.51	94.2	11	1686	45	461	5	0	0	0	d__Bacteria	p__Bacteroidota	c__Bacteroidia	o__Flavobacteriales	f__Flavobacteriaceae	g__RFYP01	s__RFYP01 sp011526365	84.09	0.11	Neural Network (Specific Model)	d__Bacteria	p__Bacteroidota	c__Bacteroidia
139564_S165_concoct_bins.tsv.157	Illumina	BAYOct	BAY	Spring	f__Flavobacteriaceae (UID2817)	d__Bacteria;p__Bacteroidota;c__Bacteroidia;o__Flavobacteriales;f__Flavobacteriaceae;g__RFYP01;s__RFYP01 sp011526365	d__Bacteria;p__Bacteroidota;c__Bacteroidia;o__Flavobacteriales;f__Flavobacteriaceae;g__RFYP01;s__RFYP01 sp011526365	81	511	283	82.21	1.81	22.22	Medium	1541746	1875375	1792	266	374	8417	6295	5796	4117	32056	32056	43.5	1.67	94.54	11	1690	77	427	6	1	0	0	d__Bacteria	p__Bacteroidota	c__Bacteroidia	o__Flavobacteriales	f__Flavobacteriaceae	g__RFYP01	s__RFYP01 sp011526365	78.09	0.56	Neural Network (Specific Model)	d__Bacteria	p__Bacteroidota	c__Bacteroidia
139566_S167_metabat_bins_sens.tsv.161	Illumina	BAYOct	BAY	Spring	p__Bacteroidetes (UID2605)	d__Bacteria;p__Bacteroidota;c__Bacteroidia;o__Flavobacteriales;f__Flavobacteriaceae;g__RFYP01;s__RFYP01 sp011526365	d__Bacteria;p__Bacteroidota;c__Bacteroidia;o__Flavobacteriales;f__Flavobacteriaceae;g__RFYP01;s__RFYP01 sp011526365	350	316	210	76.33	0.57	100	Medium	1213265	1589500	1618	317	448	4416	3363	3827	2704	34300	25161	43.6	1.61	94.94	11	1479	79	235	2	0	0	0	d__Bacteria	p__Bacteroidota	c__Bacteroidia	o__Flavobacteriales	f__Flavobacteriaceae	g__RFYP01	s__RFYP01 sp011526365	72.84	2.06	Gradient Boost (General Model)	d__Bacteria	p__Bacteroidota	c__Bacteroidia
139567_S168_metabat_bins_2.tsv.041	Illumina	BR1Oct	BR1	Spring	f__Flavobacteriaceae (UID2817)	d__Bacteria;p__Bacteroidota;c__Bacteroidia;o__Flavobacteriales;f__Flavobacteriaceae;g__RFYP01;s__RFYP01 sp011526365	d__Bacteria;p__Bacteroidota;c__Bacteroidia;o__Flavobacteriales;f__Flavobacteriaceae;g__RFYP01;s__RFYP01 sp011526365	81	511	283	88.86	0.54	33.33	Medium	1717374	1932674	3590	89	133	41316	28925	19296	12885	144603	144603	43	1.91	93.03	11	1659	40	468	3	0	0	0	d__Bacteria	p__Bacteroidota	c__Bacteroidia	o__Flavobacteriales	f__Flavobacteriaceae	g__RFYP01	s__RFYP01 sp011526365	88.66	0.43	Neural Network (Specific Model)	d__Bacteria	p__Bacteroidota	c__Bacteroidia
139573_S174_metabat_bins_2.tsv.037	Illumina	BAYDec	BAY	Summer	f__Flavobacteriaceae (UID2817)	d__Bacteria;p__Bacteroidota;c__Bacteroidia;o__Flavobacteriales;f__Flavobacteriaceae;g__RFYP01;s__RFYP01 sp011526365	d__Bacteria;p__Bacteroidota;c__Bacteroidia;o__Flavobacteriales;f__Flavobacteriaceae;g__RFYP01;s__RFYP01 sp011526365	81	511	283	77.7	2.39	40	Medium	1391873	1791342	3933	380	613	4077	2933	3662	2264	13817	13817	43.3	2.26	93.8	11	1734	107	394	10	0	0	0	d__Bacteria	p__Bacteroidota	c__Bacteroidia	o__Flavobacteriales	f__Flavobacteriaceae	g__RFYP01	s__RFYP01 sp011526365	65.38	0.97	Neural Network (Specific Model)	d__Bacteria	p__Bacteroidota	c__Bacteroidia
139577_S178_metabat_bins_2.tsv.039	Illumina	BR1Dec	BR1	Summer	s__algicola (UID2846)	d__Bacteria;p__Bacteroidota;c__Bacteroidia;o__Flavobacteriales;f__Flavobacteriaceae;g__RFYP01;s__RFYP01 sp011526365	d__Bacteria;p__Bacteroidota;c__Bacteroidia;o__Flavobacteriales;f__Flavobacteriaceae;g__RFYP01;s__RFYP01 sp011526365	47	571	303	74.84	2.57	20	Medium	1518907	2029539	2239	346	521	5666	3959	4389	2911	24010	24010	43.3	2.16	94.39	11	1797	128	430	12	1	0	0	d__Bacteria	p__Bacteroidota	c__Bacteroidia	o__Flavobacteriales	f__Flavobacteriaceae	g__RFYP01	s__RFYP01 sp011526365	77.48	2	Gradient Boost (General Model)	d__Bacteria	p__Bacteroidota	c__Bacteroidia
139578_S179_metabat_bins_sspec.tsv.218	Illumina	BR1Dec	BR1	Summer	p__Bacteroidetes (UID2605)	d__Bacteria;p__Bacteroidota;c__Bacteroidia;o__Flavobacteriales;f__Flavobacteriaceae;g__RFYP01;s__RFYP01 sp011526365	d__Bacteria;p__Bacteroidota;c__Bacteroidia;o__Flavobacteriales;f__Flavobacteriaceae;g__RFYP01;s__RFYP01 sp011526365	350	316	210	81.83	2.4	50	Medium	1355272	1656204	4631	356	580	4510	2957	3806	2328	16611	13515	43.3	1.79	93.13	11	1682	55	255	6	0	0	0	d__Bacteria	p__Bacteroidota	c__Bacteroidia	o__Flavobacteriales	f__Flavobacteriaceae	g__RFYP01	s__RFYP01 sp011526365	76.48	3.32	Gradient Boost (General Model)	d__Bacteria	p__Bacteroidota	c__Bacteroidia
139582_S183_rosella_bins.tsv.032	Illumina	BAYFeb21	BAY	Summer	f__Flavobacteriaceae (UID2817)	d__Bacteria;p__Bacteroidota;c__Bacteroidia;o__Flavobacteriales;f__Flavobacteriaceae;g__RFYP01;s__RFYP01 sp011526365	d__Bacteria;p__Bacteroidota;c__Bacteroidia;o__Flavobacteriales;f__Flavobacteriaceae;g__RFYP01;s__RFYP01 sp011526365	81	511	283	89.08	0	0	Medium	1579270	1772867	1560	48	69	52218	37740	32901	22865	117838	117838	43.3	1.04	94.11	11	1500	46	465	0	0	0	0	d__Bacteria	p__Bacteroidota	c__Bacteroidia	o__Flavobacteriales	f__Flavobacteriaceae	g__RFYP01	s__RFYP01 sp011526365	86.61	0.04	Neural Network (Specific Model)	d__Bacteria	p__Bacteroidota	c__Bacteroidia
139583_S184_metabat_bins_sens.tsv.104	Illumina	BAYFeb21	BAY	Summer	f__Flavobacteriaceae (UID2817)	d__Bacteria;p__Bacteroidota;c__Bacteroidia;o__Flavobacteriales;f__Flavobacteriaceae;g__RFYP01;s__RFYP01 sp011526365	d__Bacteria;p__Bacteroidota;c__Bacteroidia;o__Flavobacteriales;f__Flavobacteriaceae;g__RFYP01;s__RFYP01 sp011526365	81	511	283	88.67	0.91	40	Medium	1680881	1895659	1838	161	265	17696	10323	10440	6336	47688	27979	43.2	1.68	94.46	11	1746	46	462	2	1	0	0	d__Bacteria	p__Bacteroidota	c__Bacteroidia	o__Flavobacteriales	f__Flavobacteriaceae	g__RFYP01	s__RFYP01 sp011526365	84.53	0.14	Neural Network (Specific Model)	d__Bacteria	p__Bacteroidota	c__Bacteroidia
139584_S185_concoct_bins.tsv.028_sub	Illumina	BAYFeb21	BAY	Summer	s__algicola (UID2846)	d__Bacteria;p__Bacteroidota;c__Bacteroidia;o__Flavobacteriales;f__Flavobacteriaceae;g__RFYP01;s__RFYP01 sp011526365	d__Bacteria;p__Bacteroidota;c__Bacteroidia;o__Flavobacteriales;f__Flavobacteriaceae;g__RFYP01;s__RFYP01 sp011526365	47	571	303	61.16	1.39	0	Medium	1219012	1993152	5267	379	665	3462	2477	3216	1825	13193	8670	43.4	1.77	93.02	11	1570	206	360	5	0	0	0	d__Bacteria	p__Bacteroidota	c__Bacteroidia	o__Flavobacteriales	f__Flavobacteriaceae	g__RFYP01	s__RFYP01 sp011526365	68.68	0.37	Gradient Boost (General Model)	d__Bacteria	p__Bacteroidota	c__Bacteroidia
139585_S186_metabat_bins_2.tsv.011	Illumina	BR1Feb21	BR1	Summer	k__Bacteria (UID2566)	d__Bacteria;p__Bacteroidota;c__Bacteroidia;o__Flavobacteriales;f__Flavobacteriaceae;g__RFYP01;s__RFYP01 sp011526365	d__Bacteria;p__Bacteroidota;c__Bacteroidia;o__Flavobacteriales;f__Flavobacteriaceae;g__RFYP01;s__RFYP01 sp011526365	525	208	136	93.01	1.13	66.67	High	1647662	1771489	1666	237	359	9375	7329	6952	4584	33594	33594	43.4	1.85	94.52	11	1829	11	194	3	0	0	0	d__Bacteria	p__Bacteroidota	c__Bacteroidia	o__Flavobacteriales	f__Flavobacteriaceae	g__RFYP01	s__RFYP01 sp011526365	95.29	2.73	Gradient Boost (General Model)	d__Bacteria	p__Bacteroidota	c__Bacteroidia
139586_S187_metabat_bins_sens.tsv.148_sub	Illumina	BR1Feb21	BR1	Summer	p__Bacteroidetes (UID2605)	d__Bacteria;p__Bacteroidota;c__Bacteroidia;o__Flavobacteriales;f__Flavobacteriaceae;g__RFYP01;s__RFYP01 sp011526365	d__Bacteria;p__Bacteroidota;c__Bacteroidia;o__Flavobacteriales;f__Flavobacteriaceae;g__RFYP01;s__RFYP01 sp011526365	350	316	210	89.14	0.24	0	Medium	1504864	1688203	2870	279	468	6324	4527	5393	3209	25252	20002	43.4	1.58	94.05	11	1717	36	279	1	0	0	0	d__Bacteria	p__Bacteroidota	c__Bacteroidia	o__Flavobacteriales	f__Flavobacteriaceae	g__RFYP01	s__RFYP01 sp011526365	86.29	0.63	Gradient Boost (General Model)	d__Bacteria	p__Bacteroidota	c__Bacteroidia
139587_S188_metabat_bins_2.tsv.107_sub	Illumina	BR1Feb21	BR1	Summer	p__Bacteroidetes (UID2605)	d__Bacteria;p__Bacteroidota;c__Bacteroidia;o__Flavobacteriales;f__Flavobacteriaceae;g__RFYP01;s__RFYP01 sp011526365	d__Bacteria;p__Bacteroidota;c__Bacteroidia;o__Flavobacteriales;f__Flavobacteriaceae;g__RFYP01;s__RFYP01 sp011526365	350	316	210	73.44	1.3	20	Medium	1385409	1886450	5308	371	655	4054	2938	3734	2107	25020	12363	43.5	2.3	93.24	11	1717	77	234	5	0	0	0	d__Bacteria	p__Bacteroidota	c__Bacteroidia	o__Flavobacteriales	f__Flavobacteriaceae	g__RFYP01	s__RFYP01 sp011526365	79.05	2.32	Gradient Boost (General Model)	d__Bacteria	p__Bacteroidota	c__Bacteroidia
SD4486_NP_concoct_bins.tsv.021	Nanopore	BAYAug	BAY	Winter	f__Flavobacteriaceae (UID2817)	d__Bacteria;p__Bacteroidota;c__Bacteroidia;o__Flavobacteriales;f__Flavobacteriaceae;g__RFYP01;s__RFYP01 sp011526365	d__Bacteria;p__Bacteroidota;c__Bacteroidia;o__Flavobacteriales;f__Flavobacteriaceae;g__RFYP01;s__RFYP01 sp011526365	81	511	283	91.42	1.25	0	High	2050070	2242474	2	10	10	1322193	1322191	205007	205006	1322193	1322191	43	1.88	90.78	11	2081	30	476	5	0	0	0	d__Bacteria	p__Bacteroidota	c__Bacteroidia	o__Flavobacteriales	f__Flavobacteriaceae	g__RFYP01	s__RFYP01 sp011526365	84.25	0.06	Neural Network (Specific Model)	d__Bacteria	p__Bacteroidota	c__Bacteroidia
SD4487_NP_concoct_bins.tsv.150	Nanopore	BR1Aug	BR1	Winter	f__Flavobacteriaceae (UID2817)	d__Bacteria;p__Bacteroidota;c__Bacteroidia;o__Flavobacteriales;f__Flavobacteriaceae;g__RFYP01;s__RFYP01 sp011526365	d__Bacteria;p__Bacteroidota;c__Bacteroidia;o__Flavobacteriales;f__Flavobacteriaceae;g__RFYP01;s__RFYP01 sp011526365	81	511	283	90.59	0.97	0	High	1924776	2124711	0	15	15	605118	605118	128318	128318	648853	648853	42.7	2.37	92.59	11	2138	35	473	2	1	0	0	d__Bacteria	p__Bacteroidota	c__Bacteroidia	o__Flavobacteriales	f__Flavobacteriaceae	g__RFYP01	s__RFYP01 sp011526365	92.54	3.77	Gradient Boost (General Model)	d__Bacteria	p__Bacteroidota	c__Bacteroidia
SD9008_S2_concoct_bins.tsv.084_sub	Illumina	BR1OctLT	BR1	Spring	f__Flavobacteriaceae (UID2817)	d__Bacteria;p__Bacteroidota;c__Bacteroidia;o__Flavobacteriales;f__Flavobacteriaceae;g__RFYP01;s__RFYP01 sp011526365	d__Bacteria;p__Bacteroidota;c__Bacteroidia;o__Flavobacteriales;f__Flavobacteriaceae;g__RFYP01;s__RFYP01 sp011526365	81	511	283	62.6	1.18	0	Medium	1070570	1710176	250	400	407	2866	2806	2676	2629	9342	9342	43.3	1.94	94.53	11	1313	194	311	6	0	0	0	d__Bacteria	p__Bacteroidota	c__Bacteroidia	o__Flavobacteriales	f__Flavobacteriaceae	g__RFYP01	s__RFYP01 sp011526365	58.5	0.65	Gradient Boost (General Model)	d__Bacteria	p__Bacteroidota	c__Bacteroidia
SD9009_S3_concoct_bins.tsv.052	Illumina	BR1OctLT	BR1	Spring	f__Flavobacteriaceae (UID2817)	d__Bacteria;p__Bacteroidota;c__Bacteroidia;o__Flavobacteriales;f__Flavobacteriaceae;g__RFYP01;s__RFYP01 sp011526365	d__Bacteria;p__Bacteroidota;c__Bacteroidia;o__Flavobacteriales;f__Flavobacteriaceae;g__RFYP01;s__RFYP01 sp011526365	81	511	283	74.84	2.45	36.36	Medium	1352824	1807622	600	407	431	3758	3629	3323	3137	12724	12724	43.2	1.96	94.58	11	1586	122	378	11	0	0	0	d__Bacteria	p__Bacteroidota	c__Bacteroidia	o__Flavobacteriales	f__Flavobacteriaceae	g__RFYP01	s__RFYP01 sp011526365	75.01	0.71	Gradient Boost (General Model)	d__Bacteria	p__Bacteroidota	c__Bacteroidia
139555_S157_rosella_bins.tsv.060	Illumina	BAYAug	BAY	Winter	f__Flavobacteriaceae (UID2845)	d__Bacteria;p__Bacteroidota;c__Bacteroidia;o__Flavobacteriales;f__Flavobacteriaceae;g__SCGC-AAA160-P02;s__	d__Bacteria;p__Bacteroidota;c__Bacteroidia;o__Flavobacteriales;f__Flavobacteriaceae;g__SCGC-AAA160-P02;s__	53	548	298	97.09	0	0	High	2190243	2255889	400	20	24	165312	136026	109512	91243	445764	231017	31.4	1.19	93.69	11	1983	13	535	0	0	0	0	d__Bacteria	p__Bacteroidota	c__Bacteroidia	o__Flavobacteriales	f__Flavobacteriaceae	g__SCGC-AAA160-P02	s__	93.16	0.13	Neural Network (Specific Model)	d__Bacteria	p__Bacteroidota	c__Bacteroidia
139586_S187_metabat_bins_sens.tsv.119	Illumina	BR1Feb21	BR1	Summer	f__Flavobacteriaceae (UID2845)	d__Bacteria;p__Bacteroidota;c__Bacteroidia;o__Flavobacteriales;f__Flavobacteriaceae;g__SCGC-AAA160-P02;s__	d__Bacteria;p__Bacteroidota;c__Bacteroidia;o__Flavobacteriales;f__Flavobacteriaceae;g__SCGC-AAA160-P02;s__	53	548	298	97.54	0.62	0	High	2142504	2196539	421	24	46	230701	79915	89271	46567	377956	150377	33.3	1.22	93.28	11	1945	9	535	4	0	0	0	d__Bacteria	p__Bacteroidota	c__Bacteroidia	o__Flavobacteriales	f__Flavobacteriaceae	g__SCGC-AAA160-P02	s__	99.81	0.02	Neural Network (Specific Model)	d__Bacteria	p__Bacteroidota	c__Bacteroidia
SD4486_NP_metabat_bins_2.tsv.443	Nanopore	BAYAug	BAY	Winter	s__algicola (UID2846)	d__Bacteria;p__Bacteroidota;c__Bacteroidia;o__Flavobacteriales;f__Flavobacteriaceae;g__SGZJ01;s__SGZJ01 sp018674025	d__Bacteria;p__Bacteroidota;c__Bacteroidia;o__Flavobacteriales;f__Flavobacteriaceae;g__SGZJ01;s__SGZJ01 sp018674025	47	571	303	88.28	0	0	Medium	1769602	2004533	1	4	4	943396	943396	442400	442400	943396	943396	29.6	0.59	93.64	11	1737	59	512	0	0	0	0	d__Bacteria	p__Bacteroidota	c__Bacteroidia	o__Flavobacteriales	f__Flavobacteriaceae	g__SGZJ01	s__SGZJ01 sp018674025	89.34	2.41	Neural Network (Specific Model)	d__Bacteria	p__Bacteroidota	c__Bacteroidia
139583_S184_concoct_bins.tsv.016	Illumina	BAYFeb21	BAY	Summer	f__Flavobacteriaceae (UID2817)	d__Bacteria;p__Bacteroidota;c__Bacteroidia;o__Flavobacteriales;f__Flavobacteriaceae;g__UBA11891;s__	d__Bacteria;p__Bacteroidota;c__Bacteroidia;o__Flavobacteriales;f__Flavobacteriaceae;g__UBA11891;s__	81	511	283	91.6	0.35	0	High	1929300	2106223	2345	58	86	57309	40562	33263	22406	184382	170733	41.6	2.88	92.92	11	1807	29	481	1	0	0	0	d__Bacteria	p__Bacteroidota	c__Bacteroidia	o__Flavobacteriales	f__Flavobacteriaceae	g__UBA11891	s__	95.79	0	Neural Network (Specific Model)	d__Bacteria	p__Bacteroidota	c__Bacteroidia
SD4486_NP_metabat_bins_2.tsv.366	Nanopore	BAYAug	BAY	Winter	k__Bacteria (UID2566)	d__Bacteria;p__Bacteroidota;c__Bacteroidia;o__Flavobacteriales;f__Flavobacteriaceae;g__UBA11891;s__	d__Bacteria;p__Bacteroidota;c__Bacteroidia;o__Flavobacteriales;f__Flavobacteriaceae;g__UBA11891;s__	525	208	136	81.86	0	0	Medium	1973227	2410490	0	2	2	1477052	1477052	986613	986613	1477052	1477052	38.8	0.07	86.31	11	3181	30	178	0	0	0	0	d__Bacteria	p__Bacteroidota	c__Bacteroidia	o__Flavobacteriales	f__Flavobacteriaceae	g__UBA11891	s__	61.73	3	Gradient Boost (General Model)	d__Bacteria	p__Bacteroidota	c__Bacteroidia
139543_S12_metabat_bins_sspec.tsv.050	Illumina	BR2May	BR2	Autumn	s__algicola (UID2846)	d__Bacteria;p__Bacteroidota;c__Bacteroidia;o__Flavobacteriales;f__Flavobacteriaceae;g__UBA3478;s__	d__Bacteria;p__Bacteroidota;c__Bacteroidia;o__Flavobacteriales;f__Flavobacteriaceae;g__UBA3478;s__UBA3478 sp023262185	47	571	303	89.6	0.86	0	Medium	1722467	1922396	838	62	118	57206	28634	27781	14590	186289	186289	43.6	1.76	95.41	11	1686	40	525	6	0	0	0	d__Bacteria	p__Bacteroidota	c__Bacteroidia	o__Flavobacteriales	f__Flavobacteriaceae	g__UBA3478	s__	95.94	1.46	Neural Network (Specific Model)	d__Bacteria	p__Bacteroidota	c__Bacteroidia
139545_S147_vamb_bins.tsv.051	Illumina	BAYJuly	BAY	Winter	s__algicola (UID2846)	d__Bacteria;p__Bacteroidota;c__Bacteroidia;o__Flavobacteriales;f__Flavobacteriaceae;g__UBA3478;s__	d__Bacteria;p__Bacteroidota;c__Bacteroidia;o__Flavobacteriales;f__Flavobacteriaceae;g__UBA3478;s__UBA3478 sp024638165	47	571	303	65.93	1.38	66.67	Medium	1213516	1840613	1021	230	291	6122	5327	5276	4166	40109	34350	40.8	1.62	96.13	11	1338	171	394	6	0	0	0	d__Bacteria	p__Bacteroidota	c__Bacteroidia	o__Flavobacteriales	f__Flavobacteriaceae	g__UBA3478	s__	66.41	0.54	Neural Network (Specific Model)	d__Bacteria	p__Bacteroidota	c__Bacteroidia
139546_S148_metabat_bins_sens.tsv.086	Illumina	BAYJuly	BAY	Winter	k__Bacteria (UID2566)	d__Bacteria;p__Bacteroidota;c__Bacteroidia;o__Flavobacteriales;f__Flavobacteriaceae;g__UBA3478;s__	d__Bacteria;p__Bacteroidota;c__Bacteroidia;o__Flavobacteriales;f__Flavobacteriaceae;g__UBA3478;s__UBA3478 sp024638165	525	208	136	79.63	7.67	32	Medium	1391227	1747114	1693	380	491	4225	3620	3661	2830	13709	11428	40.5	1.76	95.27	11	1681	37	150	19	2	0	0	d__Bacteria	p__Bacteroidota	c__Bacteroidia	o__Flavobacteriales	f__Flavobacteriaceae	g__UBA3478	s__	83.19	6.86	Gradient Boost (General Model)	d__Bacteria	p__Bacteroidota	c__Bacteroidia
139550_S152_concoct_bins.tsv.108_sub	Illumina	BR1July	BR1	Winter	k__Bacteria (UID2566)	d__Bacteria;p__Bacteroidota;c__Bacteroidia;o__Flavobacteriales;f__Flavobacteriaceae;g__UBA3478;s__	d__Bacteria;p__Bacteroidota;c__Bacteroidia;o__Flavobacteriales;f__Flavobacteriaceae;g__UBA3478;s__UBA3478 sp024638165	525	208	136	54.15	4.97	35.29	Medium	1037256	1915524	470	432	461	2416	2357	2401	2248	6428	6428	40.6	2.07	95.59	11	1284	82	108	13	3	2	0	d__Bacteria	p__Bacteroidota	c__Bacteroidia	o__Flavobacteriales	f__Flavobacteriaceae	g__UBA3478	s__	53.98	5.9	Gradient Boost (General Model)	d__Bacteria	p__Bacteroidota	c__Bacteroidia
139553_S155_metabat_bins_sens.tsv.154_sub	Illumina	BR2July	BR2	Winter	s__algicola (UID2846)	d__Bacteria;p__Bacteroidota;c__Bacteroidia;o__Flavobacteriales;f__Flavobacteriaceae;g__UBA3478;s__	d__Bacteria;p__Bacteroidota;c__Bacteroidia;o__Flavobacteriales;f__Flavobacteriaceae;g__UBA3478;s__UBA3478 sp023262185	47	571	303	56.16	1.16	66.67	Medium	934740	1664423	50	185	190	6237	6184	5052	4919	23468	23468	43.9	2.51	95.9	11	996	243	322	6	0	0	0	d__Bacteria	p__Bacteroidota	c__Bacteroidia	o__Flavobacteriales	f__Flavobacteriaceae	g__UBA3478	s__	55.72	0.11	Neural Network (Specific Model)	d__Bacteria	p__Bacteroidota	c__Bacteroidia
139554_S156_metabat_bins_sens.tsv.100	Illumina	BAYAug	BAY	Winter	k__Bacteria (UID2566)	d__Bacteria;p__Bacteroidota;c__Bacteroidia;o__Flavobacteriales;f__Flavobacteriaceae;g__UBA3478;s__	d__Bacteria;p__Bacteroidota;c__Bacteroidia;o__Flavobacteriales;f__Flavobacteriaceae;g__UBA3478;s__UBA3478 sp024638165	525	208	136	84.19	0.07	0	Medium	1346627	1599509	4340	204	251	11761	8117	6601	5347	59890	55954	40.6	1.59	93.06	11	1407	26	181	1	0	0	0	d__Bacteria	p__Bacteroidota	c__Bacteroidia	o__Flavobacteriales	f__Flavobacteriaceae	g__UBA3478	s__	90.69	0.25	Gradient Boost (General Model)	d__Bacteria	p__Bacteroidota	c__Bacteroidia
139555_S157_concoct_bins.tsv.042_sub	Illumina	BAYAug	BAY	Winter	s__algicola (UID2846)	d__Bacteria;p__Bacteroidota;c__Bacteroidia;o__Flavobacteriales;f__Flavobacteriaceae;g__UBA3478;s__	d__Bacteria;p__Bacteroidota;c__Bacteroidia;o__Flavobacteriales;f__Flavobacteriaceae;g__UBA3478;s__UBA3478 sp024638165	47	571	303	77.99	4.74	45.45	Medium	1545656	1981864	2610	392	419	4405	4051	3943	3682	45042	45042	40.5	1.96	93.91	11	1690	107	438	24	1	1	0	d__Bacteria	p__Bacteroidota	c__Bacteroidia	o__Flavobacteriales	f__Flavobacteriaceae	g__UBA3478	s__	75.97	5.76	Neural Network (Specific Model)	d__Bacteria	p__Bacteroidota	c__Bacteroidia
139556_S158_metabat_bins_sspec.tsv.097	Illumina	BAYAug	BAY	Winter	s__algicola (UID2846)	d__Bacteria;p__Bacteroidota;c__Bacteroidia;o__Flavobacteriales;f__Flavobacteriaceae;g__UBA3478;s__	d__Bacteria;p__Bacteroidota;c__Bacteroidia;o__Flavobacteriales;f__Flavobacteriaceae;g__UBA3478;s__UBA3478 sp024638165	47	571	303	74.65	0.61	75	Medium	1240412	1661637	2700	244	271	6414	5544	5083	4567	46788	46788	40.6	1.62	94.27	11	1340	125	442	4	0	0	0	d__Bacteria	p__Bacteroidota	c__Bacteroidia	o__Flavobacteriales	f__Flavobacteriaceae	g__UBA3478	s__	75.39	0.44	Neural Network (Specific Model)	d__Bacteria	p__Bacteroidota	c__Bacteroidia
139562_S163_metabat_bins_2.tsv.035	Illumina	BR2Aug	BR2	Winter	s__algicola (UID2846)	d__Bacteria;p__Bacteroidota;c__Bacteroidia;o__Flavobacteriales;f__Flavobacteriaceae;g__UBA3478;s__	d__Bacteria;p__Bacteroidota;c__Bacteroidia;o__Flavobacteriales;f__Flavobacteriaceae;g__UBA3478;s__UBA3478 sp023262185	47	571	303	73.04	0.08	100	Medium	1293897	1771491	400	122	126	20485	18858	10605	10265	48051	48051	43.9	2.47	95.6	11	1276	139	431	1	0	0	0	d__Bacteria	p__Bacteroidota	c__Bacteroidia	o__Flavobacteriales	f__Flavobacteriaceae	g__UBA3478	s__	75.67	0.7	Neural Network (Specific Model)	d__Bacteria	p__Bacteroidota	c__Bacteroidia
139564_S165_maxbin_bins.tsv.077_sub	Illumina	BAYOct	BAY	Spring	s__algicola (UID2846)	d__Bacteria;p__Bacteroidota;c__Bacteroidia;o__Flavobacteriales;f__Flavobacteriaceae;g__UBA3478;s__	d__Bacteria;p__Bacteroidota;c__Bacteroidia;o__Flavobacteriales;f__Flavobacteriaceae;g__UBA3478;s__	47	571	303	51.51	8.65	54.76	Medium	1213259	2355385	842	382	405	3375	3321	3176	2993	28007	17531	40.7	1.74	93.82	11	1444	243	288	39	1	0	0	d__Bacteria	p__Bacteroidota	c__Bacteroidia	o__Flavobacteriales	f__Flavobacteriaceae	g__UBA3478	s__	60.82	9.9	Gradient Boost (General Model)	d__Bacteria	p__Bacteroidota	c__Bacteroidia
139571_S172_concoct_bins.tsv.172	Illumina	BR2Oct	BR2	Spring	s__algicola (UID2846)	d__Bacteria;p__Bacteroidota;c__Bacteroidia;o__Flavobacteriales;f__Flavobacteriaceae;g__UBA3478;s__	d__Bacteria;p__Bacteroidota;c__Bacteroidia;o__Flavobacteriales;f__Flavobacteriaceae;g__UBA3478;s__	47	571	303	63.7	3.53	50	Medium	1257302	1973786	2013	418	516	3069	2739	3007	2432	19851	14644	40.8	1.88	94.62	11	1531	177	374	20	0	0	0	d__Bacteria	p__Bacteroidota	c__Bacteroidia	o__Flavobacteriales	f__Flavobacteriaceae	g__UBA3478	s__	83.59	4.04	Gradient Boost (General Model)	d__Bacteria	p__Bacteroidota	c__Bacteroidia
139572_S173_concoct_bins.tsv.122_sub	Illumina	BR2Oct	BR2	Spring	p__Bacteroidetes (UID2605)	d__Bacteria;p__Bacteroidota;c__Bacteroidia;o__Flavobacteriales;f__Flavobacteriaceae;g__UBA3478;s__	d__Bacteria;p__Bacteroidota;c__Bacteroidia;o__Flavobacteriales;f__Flavobacteriaceae;g__UBA3478;s__	350	316	210	69.85	4.43	34.78	Medium	1262975	1808125	2475	425	507	3105	2833	2971	2486	22348	20376	40.8	2.12	93.63	11	1532	84	211	20	1	0	0	d__Bacteria	p__Bacteroidota	c__Bacteroidia	o__Flavobacteriales	f__Flavobacteriaceae	g__UBA3478	s__	62.65	7.28	Neural Network (Specific Model)	d__Bacteria	p__Bacteroidota	c__Bacteroidia
139579_S180_concoct_bins.tsv.178_sub	Illumina	BR2Dec	BR2	Summer	k__Bacteria (UID2566)	d__Bacteria;p__Bacteroidota;c__Bacteroidia;o__Flavobacteriales;f__Flavobacteriaceae;g__UBA3478;s__	d__Bacteria;p__Bacteroidota;c__Bacteroidia;o__Flavobacteriales;f__Flavobacteriaceae;g__UBA3478;s__	525	208	136	54.51	4.44	45.45	Medium	1109585	2035562	1897	426	562	2635	2376	2604	1970	14579	14579	41	2.45	93.29	11	1424	79	118	11	0	0	0	d__Bacteria	p__Bacteroidota	c__Bacteroidia	o__Flavobacteriales	f__Flavobacteriaceae	g__UBA3478	s__	61.96	2.6	Gradient Boost (General Model)	d__Bacteria	p__Bacteroidota	c__Bacteroidia
139582_S183_concoct_bins.tsv.150_sub	Illumina	BAYFeb21	BAY	Summer	s__algicola (UID2846)	d__Bacteria;p__Bacteroidota;c__Bacteroidia;o__Flavobacteriales;f__Flavobacteriaceae;g__UBA3478;s__	d__Bacteria;p__Bacteroidota;c__Bacteroidia;o__Flavobacteriales;f__Flavobacteriaceae;g__UBA3478;s__	47	571	303	54.45	9.73	48.81	Medium	1567354	2878520	3113	581	633	2749	2567	2697	2471	15338	15338	39.7	2.45	93.41	11	1773	233	295	33	7	0	3	d__Bacteria	p__Bacteroidota	c__Bacteroidia	o__Flavobacteriales	f__Flavobacteriaceae	g__UBA3478	s__	66.77	12.02	Gradient Boost (General Model)	d__Bacteria	p__Bacteroidota	c__Bacteroidia
139588_S189_metabat_bins_sens.tsv.121	Illumina	BR2Feb21	BR2	Summer	k__Bacteria (UID2566)	d__Bacteria;p__Bacteroidota;c__Bacteroidia;o__Flavobacteriales;f__Flavobacteriaceae;g__UBA3478;s__	d__Bacteria;p__Bacteroidota;c__Bacteroidia;o__Flavobacteriales;f__Flavobacteriaceae;g__UBA3478;s__	525	208	136	76.96	3.74	85.71	Medium	1458507	1895149	7554	286	363	6244	4614	5099	3997	59197	43302	40.8	1.83	91.48	11	1533	37	164	7	0	0	0	d__Bacteria	p__Bacteroidota	c__Bacteroidia	o__Flavobacteriales	f__Flavobacteriaceae	g__UBA3478	s__	74.03	4.39	Neural Network (Specific Model)	d__Bacteria	p__Bacteroidota	c__Bacteroidia
139589_S190_concoct_bins.tsv.160	Illumina	BR2Feb21	BR2	Summer	s__algicola (UID2846)	d__Bacteria;p__Bacteroidota;c__Bacteroidia;o__Flavobacteriales;f__Flavobacteriaceae;g__UBA3478;s__	d__Bacteria;p__Bacteroidota;c__Bacteroidia;o__Flavobacteriales;f__Flavobacteriaceae;g__UBA3478;s__	47	571	303	90.59	0.83	20	High	1739373	1920050	310	21	25	195440	130468	82827	69562	249756	248967	42.9	4.54	95.32	11	1625	37	529	5	0	0	0	d__Bacteria	p__Bacteroidota	c__Bacteroidia	o__Flavobacteriales	f__Flavobacteriaceae	g__UBA3478	s__	98.9	0.27	Neural Network (Specific Model)	d__Bacteria	p__Bacteroidota	c__Bacteroidia
139589_S190_metabat_bins_sens.tsv.118	Illumina	BR2Feb21	BR2	Summer	s__algicola (UID2846)	d__Bacteria;p__Bacteroidota;c__Bacteroidia;o__Flavobacteriales;f__Flavobacteriaceae;g__UBA3478;s__	d__Bacteria;p__Bacteroidota;c__Bacteroidia;o__Flavobacteriales;f__Flavobacteriaceae;g__UBA3478;s__	47	571	303	75.39	5.53	68.42	Medium	1479159	1962010	6610	275	342	7646	5661	5378	4305	41179	41179	40.8	1.77	92.51	11	1577	119	423	26	2	1	0	d__Bacteria	p__Bacteroidota	c__Bacteroidia	o__Flavobacteriales	f__Flavobacteriaceae	g__UBA3478	s__	90.57	0.96	Gradient Boost (General Model)	d__Bacteria	p__Bacteroidota	c__Bacteroidia
139590_S191_metabat_bins_sens.tsv.102	Illumina	BR2Feb21	BR2	Summer	k__Bacteria (UID2566)	d__Bacteria;p__Bacteroidota;c__Bacteroidia;o__Flavobacteriales;f__Flavobacteriaceae;g__UBA3478;s__	d__Bacteria;p__Bacteroidota;c__Bacteroidia;o__Flavobacteriales;f__Flavobacteriaceae;g__UBA3478;s__	525	208	136	87.13	1.1	100	Medium	1472938	1690506	4077	232	279	7854	6970	6348	5264	32691	31034	40.9	1.59	94.46	11	1547	20	186	2	0	0	0	d__Bacteria	p__Bacteroidota	c__Bacteroidia	o__Flavobacteriales	f__Flavobacteriaceae	g__UBA3478	s__	80.93	1.56	Neural Network (Specific Model)	d__Bacteria	p__Bacteroidota	c__Bacteroidia
SD4486_S27.concoct.024	Illumina	BAYAug	BAY	Winter	k__Bacteria (UID2566)	d__Bacteria;p__Bacteroidota;c__Bacteroidia;o__Flavobacteriales;f__Flavobacteriaceae;g__UBA3478;s__	d__Bacteria;p__Bacteroidota;c__Bacteroidia;o__Flavobacteriales;f__Flavobacteriaceae;g__UBA3478;s__UBA3478 sp024638165	525	208	136	93.75	0.07	100	High	1740921	1856982	11126	245	268	11219	10228	7105	6454	44979	44979	41.1	3.46	89.9	11	1712	11	196	1	0	0	0	d__Bacteria	p__Bacteroidota	c__Bacteroidia	o__Flavobacteriales	f__Flavobacteriaceae	g__UBA3478	s__	86.36	0.09	Neural Network (Specific Model)	d__Bacteria	p__Bacteroidota	c__Bacteroidia
SD4487_NP_metabta_bins_sspec.tsv.060	Nanopore	BR1Aug	BR1	Winter	s__algicola (UID2846)	d__Bacteria;p__Bacteroidota;c__Bacteroidia;o__Flavobacteriales;f__Flavobacteriaceae;g__UBA3478;s__	d__Bacteria;p__Bacteroidota;c__Bacteroidia;o__Flavobacteriales;f__Flavobacteriaceae;g__UBA3478;s__UBA3478 sp024638165	47	571	303	85.62	8.11	76.6	Medium	1961133	2290508	0	28	28	95692	95692	70040	70040	506027	506027	40.2	1.44	91.94	11	2269	70	462	35	4	0	0	d__Bacteria	p__Bacteroidota	c__Bacteroidia	o__Flavobacteriales	f__Flavobacteriaceae	g__UBA3478	s__	97.51	13.73	Gradient Boost (General Model)	d__Bacteria	p__Bacteroidota	c__Bacteroidia
SD9010_S4_metabat_bins_sens.tsv.122_sub	Illumina	BR2OctLT	BR2	Spring	k__Bacteria (UID2566)	d__Bacteria;p__Bacteroidota;c__Bacteroidia;o__Flavobacteriales;f__Flavobacteriaceae;g__UBA3478;s__	d__Bacteria;p__Bacteroidota;c__Bacteroidia;o__Flavobacteriales;f__Flavobacteriaceae;g__UBA3478;s__	525	208	136	60.41	4.78	44.44	Medium	997176	1650680	1540	336	364	3161	2819	2967	2735	12316	12316	40.8	1.68	94.67	11	1191	66	135	6	1	0	0	d__Bacteria	p__Bacteroidota	c__Bacteroidia	o__Flavobacteriales	f__Flavobacteriaceae	g__UBA3478	s__	73.09	3.31	Gradient Boost (General Model)	d__Bacteria	p__Bacteroidota	c__Bacteroidia
139536_S27_metabat_bins_2.tsv.144_sub	Illumina	BAYMay	BAY	Autumn	s__algicola (UID2846)	d__Bacteria;p__Bacteroidota;c__Bacteroidia;o__Flavobacteriales;f__Flavobacteriaceae;g__UBA3478;s__UBA3478 sp002381155	d__Bacteria;p__Bacteroidota;c__Bacteroidia;o__Flavobacteriales;f__Flavobacteriaceae;g__UBA3478;s__UBA3478 sp002381155	47	571	303	71.27	3.55	36.36	Medium	1299990	1824035	1005	362	398	4042	3969	3591	3263	21997	20988	40.3	3.86	95.21	11	1504	175	376	19	1	0	0	d__Bacteria	p__Bacteroidota	c__Bacteroidia	o__Flavobacteriales	f__Flavobacteriaceae	g__UBA3478	s__UBA3478 sp002381155	76.57	3.6	Gradient Boost (General Model)	d__Bacteria	p__Bacteroidota	c__Bacteroidia
139537_S33_concoct_bins.tsv.080_sub	Illumina	BAYMay	BAY	Autumn	s__algicola (UID2846)	d__Bacteria;p__Bacteroidota;c__Bacteroidia;o__Flavobacteriales;f__Flavobacteriaceae;g__UBA3478;s__UBA3478 sp002381155	d__Bacteria;p__Bacteroidota;c__Bacteroidia;o__Flavobacteriales;f__Flavobacteriaceae;g__UBA3478;s__UBA3478 sp002381155	47	571	303	73.1	2.7	74.07	Medium	1342927	1837109	1147	350	384	4624	4340	3836	3494	23230	16685	40.5	1.99	95.73	11	1521	139	407	24	1	0	0	d__Bacteria	p__Bacteroidota	c__Bacteroidia	o__Flavobacteriales	f__Flavobacteriaceae	g__UBA3478	s__UBA3478 sp002381155	80.65	0.97	Gradient Boost (General Model)	d__Bacteria	p__Bacteroidota	c__Bacteroidia
139538_S35_concoct_bins.tsv.025_sub	Illumina	BAYMay	BAY	Autumn	s__algicola (UID2846)	d__Bacteria;p__Bacteroidota;c__Bacteroidia;o__Flavobacteriales;f__Flavobacteriaceae;g__UBA3478;s__UBA3478 sp002381155	d__Bacteria;p__Bacteroidota;c__Bacteroidia;o__Flavobacteriales;f__Flavobacteriaceae;g__UBA3478;s__UBA3478 sp002381155	47	571	303	71.7	1.63	54.55	Medium	1338068	1866204	987	398	451	3723	3413	3361	2964	19307	19307	40.5	2.08	95.35	11	1572	153	407	11	0	0	0	d__Bacteria	p__Bacteroidota	c__Bacteroidia	o__Flavobacteriales	f__Flavobacteriaceae	g__UBA3478	s__UBA3478 sp002381155	76.23	0.81	Gradient Boost (General Model)	d__Bacteria	p__Bacteroidota	c__Bacteroidia
139541_S25_metabat_bins_2.tsv.102_sub	Illumina	BR1May	BR1	Autumn	s__algicola (UID2846)	d__Bacteria;p__Bacteroidota;c__Bacteroidia;o__Flavobacteriales;f__Flavobacteriaceae;g__UBA3478;s__UBA3478 sp002381155	d__Bacteria;p__Bacteroidota;c__Bacteroidia;o__Flavobacteriales;f__Flavobacteriaceae;g__UBA3478;s__UBA3478 sp002381155	47	571	303	54.08	3.2	37.5	Medium	1212310	2241697	1288	442	507	2822	2693	2742	2388	11251	9792	40.3	4.9	94.53	11	1473	262	293	16	0	0	0	d__Bacteria	p__Bacteroidota	c__Bacteroidia	o__Flavobacteriales	f__Flavobacteriaceae	g__UBA3478	s__UBA3478 sp002381155	52.9	2.31	Gradient Boost (General Model)	d__Bacteria	p__Bacteroidota	c__Bacteroidia
139583_S184_concoct_bins.tsv.138_sub	Illumina	BAYFeb21	BAY	Summer	s__algicola (UID2846)	d__Bacteria;p__Bacteroidota;c__Bacteroidia;o__Flavobacteriales;f__Flavobacteriaceae;g__UBA3478;s__UBA3478 sp002381155	d__Bacteria;p__Bacteroidota;c__Bacteroidia;o__Flavobacteriales;f__Flavobacteriaceae;g__UBA3478;s__UBA3478 sp002381155	47	571	303	64.4	3.26	41.18	Medium	1406604	2184168	2804	423	466	3724	3446	3325	3012	25231	25231	40.3	1.96	94.65	11	1602	172	384	14	1	0	0	d__Bacteria	p__Bacteroidota	c__Bacteroidia	o__Flavobacteriales	f__Flavobacteriaceae	g__UBA3478	s__UBA3478 sp002381155	76.09	4.04	Gradient Boost (General Model)	d__Bacteria	p__Bacteroidota	c__Bacteroidia
139584_S185_maxbin_bins.tsv.014_sub	Illumina	BAYFeb21	BAY	Summer	s__algicola (UID2846)	d__Bacteria;p__Bacteroidota;c__Bacteroidia;o__Flavobacteriales;f__Flavobacteriaceae;g__UBA3478;s__UBA3478 sp002381155	d__Bacteria;p__Bacteroidota;c__Bacteroidia;o__Flavobacteriales;f__Flavobacteriaceae;g__UBA3478;s__UBA3478 sp002381155	47	571	303	59.47	0.87	40	Medium	965950	1624264	1510	254	270	4495	4107	3802	3572	19558	17306	40.5	1.77	94.24	11	1111	195	373	2	1	0	0	d__Bacteria	p__Bacteroidota	c__Bacteroidia	o__Flavobacteriales	f__Flavobacteriaceae	g__UBA3478	s__UBA3478 sp002381155	60.15	0.99	Neural Network (Specific Model)	d__Bacteria	p__Bacteroidota	c__Bacteroidia
139585_S186_maxbin_bins.tsv.021_sub	Illumina	BR1Feb21	BR1	Summer	s__algicola (UID2846)	d__Bacteria;p__Bacteroidota;c__Bacteroidia;o__Flavobacteriales;f__Flavobacteriaceae;g__UBA3478;s__UBA3478 sp002381155	d__Bacteria;p__Bacteroidota;c__Bacteroidia;o__Flavobacteriales;f__Flavobacteriaceae;g__UBA3478;s__UBA3478 sp002381155	47	571	303	52.56	2.44	30	Medium	1029209	1958160	1240	364	380	2932	2768	2827	2705	14852	12564	40.8	2.34	93.33	11	1239	246	305	20	0	0	0	d__Bacteria	p__Bacteroidota	c__Bacteroidia	o__Flavobacteriales	f__Flavobacteriaceae	g__UBA3478	s__UBA3478 sp002381155	60.49	0.83	Gradient Boost (General Model)	d__Bacteria	p__Bacteroidota	c__Bacteroidia
139586_S187_concoct_bins.tsv.076_sub	Illumina	BR1Feb21	BR1	Summer	k__Bacteria (UID2566)	d__Bacteria;p__Bacteroidota;c__Bacteroidia;o__Flavobacteriales;f__Flavobacteriaceae;g__UBA3478;s__UBA3478 sp002381155	d__Bacteria;p__Bacteroidota;c__Bacteroidia;o__Flavobacteriales;f__Flavobacteriaceae;g__UBA3478;s__UBA3478 sp002381155	525	208	136	64.03	3.8	83.33	Medium	1214999	1897546	1840	428	468	2940	2804	2838	2592	13015	13015	40.3	2.09	94.83	11	1430	62	140	6	0	0	0	d__Bacteria	p__Bacteroidota	c__Bacteroidia	o__Flavobacteriales	f__Flavobacteriaceae	g__UBA3478	s__UBA3478 sp002381155	68.44	2.29	Gradient Boost (General Model)	d__Bacteria	p__Bacteroidota	c__Bacteroidia
139587_S188_metabat_bins_2.tsv.166	Illumina	BR1Feb21	BR1	Summer	s__algicola (UID2846)	d__Bacteria;p__Bacteroidota;c__Bacteroidia;o__Flavobacteriales;f__Flavobacteriaceae;g__UBA3478;s__UBA3478 sp002381155	d__Bacteria;p__Bacteroidota;c__Bacteroidia;o__Flavobacteriales;f__Flavobacteriaceae;g__UBA3478;s__UBA3478 sp002381155	47	571	303	57.26	2.38	76.92	Medium	1040163	1816561	1810	339	367	3247	2988	3068	2829	11012	10552	40.4	1.92	94.66	11	1226	220	338	13	0	0	0	d__Bacteria	p__Bacteroidota	c__Bacteroidia	o__Flavobacteriales	f__Flavobacteriaceae	g__UBA3478	s__UBA3478 sp002381155	68.23	1.21	Gradient Boost (General Model)	d__Bacteria	p__Bacteroidota	c__Bacteroidia
139549_S151_metabat_bins_2.tsv.183_sub	Illumina	BR1July	BR1	Winter	s__algicola (UID2846)	d__Bacteria;p__Bacteroidota;c__Bacteroidia;o__Flavobacteriales;f__Flavobacteriaceae;g__UBA3478;s__UBA3478 sp011525015	d__Bacteria;p__Bacteroidota;c__Bacteroidia;o__Flavobacteriales;f__Flavobacteriaceae;g__UBA3478;s__UBA3478 sp011525015	47	571	303	59.53	2.55	10.53	Medium	1501053	2521507	3189	508	748	3024	2465	2954	2002	9836	8460	39.2	1.92	94.07	11	1975	213	339	19	0	0	0	d__Bacteria	p__Bacteroidota	c__Bacteroidia	o__Flavobacteriales	f__Flavobacteriaceae	g__UBA3478	s__UBA3478 sp011525015	60.31	2.7	Gradient Boost (General Model)	d__Bacteria	p__Bacteroidota	c__Bacteroidia
139582_S183_vamb_bins.tsv.022	Illumina	BAYFeb21	BAY	Summer	s__algicola (UID2846)	d__Bacteria;p__Bacteroidota;c__Bacteroidia;o__Flavobacteriales;f__Flavobacteriaceae;g__UBA3478;s__UBA3478 sp011525015	d__Bacteria;p__Bacteroidota;c__Bacteroidia;o__Flavobacteriales;f__Flavobacteriaceae;g__UBA3478;s__UBA3478 sp011525015	47	571	303	92.28	0.3	33.33	High	2124218	2301927	2720	63	92	55423	47886	33717	23059	148837	147658	39.1	1.25	94.49	11	1972	32	536	3	0	0	0	d__Bacteria	p__Bacteroidota	c__Bacteroidia	o__Flavobacteriales	f__Flavobacteriaceae	g__UBA3478	s__UBA3478 sp011525015	89.76	0.01	Neural Network (Specific Model)	d__Bacteria	p__Bacteroidota	c__Bacteroidia
139584_S185_metabat_bins_sens.tsv.112_sub	Illumina	BAYFeb21	BAY	Summer	s__algicola (UID2846)	d__Bacteria;p__Bacteroidota;c__Bacteroidia;o__Flavobacteriales;f__Flavobacteriaceae;g__UBA3478;s__UBA3478 sp011525015	d__Bacteria;p__Bacteroidota;c__Bacteroidia;o__Flavobacteriales;f__Flavobacteriaceae;g__UBA3478;s__UBA3478 sp011525015	47	571	303	61.39	1.71	27.27	Medium	1484451	2418066	4567	442	712	3720	2634	3358	2078	12152	11505	39.4	1.73	93.85	11	1863	199	361	11	0	0	0	d__Bacteria	p__Bacteroidota	c__Bacteroidia	o__Flavobacteriales	f__Flavobacteriaceae	g__UBA3478	s__UBA3478 sp011525015	62.93	1.72	Gradient Boost (General Model)	d__Bacteria	p__Bacteroidota	c__Bacteroidia
139586_S187_concoct_bins.tsv.014	Illumina	BR1Feb21	BR1	Summer	s__algicola (UID2846)	d__Bacteria;p__Bacteroidota;c__Bacteroidia;o__Flavobacteriales;f__Flavobacteriaceae;g__UBA3478;s__UBA3478 sp011525015	d__Bacteria;p__Bacteroidota;c__Bacteroidia;o__Flavobacteriales;f__Flavobacteriaceae;g__UBA3478;s__UBA3478 sp011525015	47	571	303	86.79	2.65	41.67	Medium	1987357	2289846	1839	306	450	8709	6471	6494	4412	40663	26306	39.2	1.8	95.19	11	2147	60	499	12	0	0	0	d__Bacteria	p__Bacteroidota	c__Bacteroidia	o__Flavobacteriales	f__Flavobacteriaceae	g__UBA3478	s__UBA3478 sp011525015	95.1	0.56	Gradient Boost (General Model)	d__Bacteria	p__Bacteroidota	c__Bacteroidia
139587_S188_vamb_bins.tsv.046	Illumina	BR1Feb21	BR1	Summer	s__algicola (UID2846)	d__Bacteria;p__Bacteroidota;c__Bacteroidia;o__Flavobacteriales;f__Flavobacteriaceae;g__UBA3478;s__UBA3478 sp011525015	d__Bacteria;p__Bacteroidota;c__Bacteroidia;o__Flavobacteriales;f__Flavobacteriaceae;g__UBA3478;s__UBA3478 sp011525015	47	571	303	61.43	1.2	0	Medium	1322340	2152596	6296	412	718	3563	2466	3209	1832	9262	7967	39.1	1.86	92.73	11	1734	192	372	7	0	0	0	d__Bacteria	p__Bacteroidota	c__Bacteroidia	o__Flavobacteriales	f__Flavobacteriaceae	g__UBA3478	s__UBA3478 sp011525015	67.84	1.24	Gradient Boost (General Model)	d__Bacteria	p__Bacteroidota	c__Bacteroidia
139549_S151_metabat_bins_2.tsv.142_sub	Illumina	BR1July	BR1	Winter	s__algicola (UID2846)	d__Bacteria;p__Bacteroidota;c__Bacteroidia;o__Flavobacteriales;f__Flavobacteriaceae;g__UBA3478;s__UBA3478 sp018623655	d__Bacteria;p__Bacteroidota;c__Bacteroidia;o__Flavobacteriales;f__Flavobacteriaceae;g__UBA3478;s__UBA3478 sp018623655	47	571	303	82.38	7.4	60.98	Medium	1664363	2020348	680	281	322	9245	8959	5923	5166	37520	37520	39.5	2.04	95.49	11	1737	106	428	35	2	0	0	d__Bacteria	p__Bacteroidota	c__Bacteroidia	o__Flavobacteriales	f__Flavobacteriaceae	g__UBA3478	s__UBA3478 sp018623655	87.14	6.36	Gradient Boost (General Model)	d__Bacteria	p__Bacteroidota	c__Bacteroidia
139575_S176_metabat_bins_2.tsv.064_sub	Illumina	BAYDec	BAY	Summer	s__algicola (UID2846)	d__Bacteria;p__Bacteroidota;c__Bacteroidia;o__Flavobacteriales;f__Flavobacteriaceae;g__UBA3478;s__UBA3478 sp018623655	d__Bacteria;p__Bacteroidota;c__Bacteroidia;o__Flavobacteriales;f__Flavobacteriaceae;g__UBA3478;s__UBA3478 sp018623655	47	571	303	53.4	2.31	42.86	Medium	997069	1867170	2303	363	522	2826	2309	2746	1905	11929	8731	39.6	1.85	94.43	11	1333	271	286	14	0	0	0	d__Bacteria	p__Bacteroidota	c__Bacteroidia	o__Flavobacteriales	f__Flavobacteriaceae	g__UBA3478	s__UBA3478 sp018623655	51.44	2.07	Gradient Boost (General Model)	d__Bacteria	p__Bacteroidota	c__Bacteroidia
139576_S177_metabat_bins_2.tsv.189_sub	Illumina	BR1Dec	BR1	Summer	s__algicola (UID2846)	d__Bacteria;p__Bacteroidota;c__Bacteroidia;o__Flavobacteriales;f__Flavobacteriaceae;g__UBA3478;s__UBA3478 sp018623655	d__Bacteria;p__Bacteroidota;c__Bacteroidia;o__Flavobacteriales;f__Flavobacteriaceae;g__UBA3478;s__UBA3478 sp018623655	47	571	303	81.02	6.26	47.83	Medium	1562210	1928178	1485	359	473	5332	4458	4351	3299	31784	25250	39.5	2.08	94.96	11	1786	105	422	43	1	0	0	d__Bacteria	p__Bacteroidota	c__Bacteroidia	o__Flavobacteriales	f__Flavobacteriaceae	g__UBA3478	s__UBA3478 sp018623655	82.4	8.24	Gradient Boost (General Model)	d__Bacteria	p__Bacteroidota	c__Bacteroidia
139585_S186_maxbin_bins.tsv.013	Illumina	BR1Feb21	BR1	Summer	s__algicola (UID2846)	d__Bacteria;p__Bacteroidota;c__Bacteroidia;o__Flavobacteriales;f__Flavobacteriaceae;g__UBA3478;s__UBA3478 sp018623655	d__Bacteria;p__Bacteroidota;c__Bacteroidia;o__Flavobacteriales;f__Flavobacteriaceae;g__UBA3478;s__UBA3478 sp018623655	47	571	303	88.43	0.66	0	Medium	1530166	1730370	500	137	142	21716	20744	11169	10772	82685	82685	39.6	1.96	96.03	11	1507	57	511	3	0	0	0	d__Bacteria	p__Bacteroidota	c__Bacteroidia	o__Flavobacteriales	f__Flavobacteriaceae	g__UBA3478	s__UBA3478 sp018623655	89.61	0.16	Neural Network (Specific Model)	d__Bacteria	p__Bacteroidota	c__Bacteroidia
SD4486_NP_metabta_bins_sspec.tsv.013	Nanopore	BAYAug	BAY	Winter	k__Bacteria (UID2566)	d__Bacteria;p__Bacteroidota;c__Bacteroidia;o__Flavobacteriales;f__Flavobacteriaceae;g__UBA3478;s__UBA3478 sp018623655	d__Bacteria;p__Bacteroidota;c__Bacteroidia;o__Flavobacteriales;f__Flavobacteriaceae;g__UBA3478;s__UBA3478 sp018623655	525	208	136	92.65	5.65	100	Medium	1910321	2061868	0	45	45	418753	418753	42451	42451	561760	561760	39.3	1.3	91.21	11	2117	11	183	14	0	0	0	d__Bacteria	p__Bacteroidota	c__Bacteroidia	o__Flavobacteriales	f__Flavobacteriaceae	g__UBA3478	s__UBA3478 sp018623655	96.82	5.91	Gradient Boost (General Model)	d__Bacteria	p__Bacteroidota	c__Bacteroidia
139547_S149_metabat_bins_2.tsv.121	Illumina	BAYJuly	BAY	Winter	s__algicola (UID2846)	d__Bacteria;p__Bacteroidota;c__Bacteroidia;o__Flavobacteriales;f__Flavobacteriaceae;g__UBA3537;s__	d__Bacteria;p__Bacteroidota;c__Bacteroidia;o__Flavobacteriales;f__Flavobacteriaceae;g__;s__	47	571	303	86.57	0.07	100	Medium	1541990	1781206	3600	78	114	30639	27824	19769	13494	103328	82384	30.8	1.58	92.91	11	1417	63	507	1	0	0	0	d__Bacteria	p__Bacteroidota	c__Bacteroidia	o__Flavobacteriales	f__Flavobacteriaceae	g__UBA3537	s__	81.56	0.03	Neural Network (Specific Model)	d__Bacteria	p__Bacteroidota	c__Bacteroidia
139547_S149_metabat_bins_sspec.tsv.116	Illumina	BAYJuly	BAY	Winter	s__algicola (UID2846)	d__Bacteria;p__Bacteroidota;c__Bacteroidia;o__Flavobacteriales;f__Flavobacteriaceae;g__UBA724;s__UBA724 sp002723075	d__Bacteria;p__Bacteroidota;c__Bacteroidia;o__Flavobacteriales;f__Flavobacteriaceae;g__UBA724;s__UBA724 sp002723075	47	571	303	71.31	8.65	4.08	Medium	1247233	1749030	1320	137	152	14127	13736	9103	8196	50689	49730	41.3	1.94	94.28	11	1252	137	389	43	2	0	0	d__Bacteria	p__Bacteroidota	c__Bacteroidia	o__Flavobacteriales	f__Flavobacteriaceae	g__UBA724	s__UBA724 sp002723075	68.89	10.6	Neural Network (Specific Model)	d__Bacteria	p__Bacteroidota	c__Bacteroidia
139536_S27_metabat_bins_2.tsv.050	Illumina	BAYMay	BAY	Autumn	f__Flavobacteriaceae (UID2817)	d__Bacteria;p__Bacteroidota;c__Bacteroidia;o__Flavobacteriales;f__Flavobacteriaceae;g__UBA7428;s__	d__Bacteria;p__Bacteroidota;c__Bacteroidia;o__Flavobacteriales;f__Flavobacteriaceae;g__Arcticimaribacter;s__	81	511	283	77.57	7.36	7.69	Medium	1556339	2006367	2675	414	613	4512	3419	3759	2534	21591	21591	38.4	2.27	93.56	11	1921	107	380	23	1	0	0	d__Bacteria	p__Bacteroidota	c__Bacteroidia	o__Flavobacteriales	f__Flavobacteriaceae	g__UBA7428	s__	77.91	4.14	Gradient Boost (General Model)	d__Bacteria	p__Bacteroidota	c__Bacteroidia
139537_S33_concoct_bins.tsv.067	Illumina	BAYMay	BAY	Autumn	f__Flavobacteriaceae (UID2817)	d__Bacteria;p__Bacteroidota;c__Bacteroidia;o__Flavobacteriales;f__Flavobacteriaceae;g__UBA7428;s__	d__Bacteria;p__Bacteroidota;c__Bacteroidia;o__Flavobacteriales;f__Flavobacteriaceae;g__Arcticimaribacter;s__	81	511	283	82.23	1.52	0	Medium	1575771	1916297	1599	315	443	6140	4876	5002	3553	37660	37660	38.5	1.7	94.26	11	1811	87	413	11	0	0	0	d__Bacteria	p__Bacteroidota	c__Bacteroidia	o__Flavobacteriales	f__Flavobacteriaceae	g__UBA7428	s__	80.83	2.02	Neural Network (Specific Model)	d__Bacteria	p__Bacteroidota	c__Bacteroidia
139538_S35_concoct_bins.tsv.065	Illumina	BAYMay	BAY	Autumn	f__Flavobacteriaceae (UID2817)	d__Bacteria;p__Bacteroidota;c__Bacteroidia;o__Flavobacteriales;f__Flavobacteriaceae;g__UBA7428;s__	d__Bacteria;p__Bacteroidota;c__Bacteroidia;o__Flavobacteriales;f__Flavobacteriaceae;g__Arcticimaribacter;s__	81	511	283	81.62	1.3	37.5	Medium	1584573	1941403	2857	319	502	6321	4492	4967	3150	26951	21604	38.5	2.17	93.41	11	1849	89	414	8	0	0	0	d__Bacteria	p__Bacteroidota	c__Bacteroidia	o__Flavobacteriales	f__Flavobacteriaceae	g__UBA7428	s__	76.47	0.45	Neural Network (Specific Model)	d__Bacteria	p__Bacteroidota	c__Bacteroidia
139555_S157_metabat_bins_2.tsv.051	Illumina	BAYAug	BAY	Winter	s__algicola (UID2846)	d__Bacteria;p__Bacteroidota;c__Bacteroidia;o__Flavobacteriales;f__Flavobacteriaceae;g__UBA7428;s__	d__Bacteria;p__Bacteroidota;c__Bacteroidia;o__Flavobacteriales;f__Flavobacteriaceae;g__Arcticimaribacter;s__Arcticimaribacter sp022424955	47	571	303	91.35	0.6	40	High	1967628	2153944	2630	98	127	36801	26523	20077	15472	108030	71092	38.7	1.35	93.49	11	1855	33	533	5	0	0	0	d__Bacteria	p__Bacteroidota	c__Bacteroidia	o__Flavobacteriales	f__Flavobacteriaceae	g__UBA7428	s__	95.4	0	Neural Network (Specific Model)	d__Bacteria	p__Bacteroidota	c__Bacteroidia
139558_S160_metabat_bins_sens.tsv.131_sub	Illumina	BR1Aug	BR1	Winter	s__algicola (UID2846)	d__Bacteria;p__Bacteroidota;c__Bacteroidia;o__Flavobacteriales;f__Flavobacteriaceae;g__UBA7428;s__	d__Bacteria;p__Bacteroidota;c__Bacteroidia;o__Flavobacteriales;f__Flavobacteriaceae;g__Arcticimaribacter;s__Arcticimaribacter sp022424955	47	571	303	79.64	2.46	35.71	Medium	1687309	2118670	1508	358	451	5500	4728	4713	3737	19884	19884	38.8	1.71	94.17	11	1925	101	456	14	0	0	0	d__Bacteria	p__Bacteroidota	c__Bacteroidia	o__Flavobacteriales	f__Flavobacteriaceae	g__UBA7428	s__	83.21	2.81	Gradient Boost (General Model)	d__Bacteria	p__Bacteroidota	c__Bacteroidia
SD4486_NP_metabat_bins_2.tsv.477	Nanopore	BAYAug	BAY	Winter	s__algicola (UID2846)	d__Bacteria;p__Bacteroidota;c__Bacteroidia;o__Flavobacteriales;f__Flavobacteriaceae;g__UBA7428;s__	d__Bacteria;p__Bacteroidota;c__Bacteroidia;o__Flavobacteriales;f__Flavobacteriaceae;g__Arcticimaribacter;s__	47	571	303	79.95	1.2	33.33	Medium	2036779	2547566	0	7	7	432567	432567	290968	290968	525564	525564	39.7	0.63	90.8	11	2428	89	476	6	0	0	0	d__Bacteria	p__Bacteroidota	c__Bacteroidia	o__Flavobacteriales	f__Flavobacteriaceae	g__UBA7428	s__	88.22	1.07	Gradient Boost (General Model)	d__Bacteria	p__Bacteroidota	c__Bacteroidia
SD4486_NP_metabat_bins_2.tsv.596	Nanopore	BAYAug	BAY	Winter	s__algicola (UID2846)	d__Bacteria;p__Bacteroidota;c__Bacteroidia;o__Flavobacteriales;f__Flavobacteriaceae;g__UBA7428;s__	d__Bacteria;p__Bacteroidota;c__Bacteroidia;o__Flavobacteriales;f__Flavobacteriaceae;g__Arcticimaribacter;s__	47	571	303	85.9	4.69	10	Medium	2099389	2443992	0	3	3	1200028	1200028	699796	699796	1200028	1200028	37	0.3	90.76	11	2286	62	473	34	2	0	0	d__Bacteria	p__Bacteroidota	c__Bacteroidia	o__Flavobacteriales	f__Flavobacteriaceae	g__UBA7428	s__	83.97	5.09	Neural Network (Specific Model)	d__Bacteria	p__Bacteroidota	c__Bacteroidia
SD4486_NP_metabta_bins_sspec.tsv.010	Nanopore	BAYAug	BAY	Winter	s__algicola (UID2846)	d__Bacteria;p__Bacteroidota;c__Bacteroidia;o__Flavobacteriales;f__Flavobacteriaceae;g__UBA7428;s__	d__Bacteria;p__Bacteroidota;c__Bacteroidia;o__Flavobacteriales;f__Flavobacteriaceae;g__Arcticimaribacter;s__	47	571	303	90.6	0.33	0	High	1948727	2150913	2	5	5	514382	514380	389745	389745	661904	661904	40.3	0.94	92.74	11	2051	34	536	1	0	0	0	d__Bacteria	p__Bacteroidota	c__Bacteroidia	o__Flavobacteriales	f__Flavobacteriaceae	g__UBA7428	s__	87.57	0.49	Neural Network (Specific Model)	d__Bacteria	p__Bacteroidota	c__Bacteroidia
SD4486_NP_metabta_bins_sspec.tsv.019_sub	Nanopore	BAYAug	BAY	Winter	s__algicola (UID2846)	d__Bacteria;p__Bacteroidota;c__Bacteroidia;o__Flavobacteriales;f__Flavobacteriaceae;g__UBA7428;s__	d__Bacteria;p__Bacteroidota;c__Bacteroidia;o__Flavobacteriales;f__Flavobacteriaceae;g__Arcticimaribacter;s__	47	571	303	69.65	1.97	46.15	Medium	1844185	2647789	0	16	16	353688	353688	115261	115261	618510	618510	39.3	1.2	83.77	11	3244	173	385	13	0	0	0	d__Bacteria	p__Bacteroidota	c__Bacteroidia	o__Flavobacteriales	f__Flavobacteriaceae	g__UBA7428	s__	57.31	4.26	Gradient Boost (General Model)	d__Bacteria	p__Bacteroidota	c__Bacteroidia
SD4486_NP_metabta_bins_sspec.tsv.284	Nanopore	BAYAug	BAY	Winter	k__Bacteria (UID2566)	d__Bacteria;p__Bacteroidota;c__Bacteroidia;o__Flavobacteriales;f__Flavobacteriaceae;g__UBA7428;s__	d__Bacteria;p__Bacteroidota;c__Bacteroidia;o__Flavobacteriales;f__Flavobacteriaceae;g__Arcticimaribacter;s__	525	208	136	90.32	0.98	0	High	2107358	2333213	0	11	11	313133	313133	191578	191578	704142	704142	35.3	0.55	88.26	11	2890	15	191	2	0	0	0	d__Bacteria	p__Bacteroidota	c__Bacteroidia	o__Flavobacteriales	f__Flavobacteriaceae	g__UBA7428	s__	81.14	2.14	Gradient Boost (General Model)	d__Bacteria	p__Bacteroidota	c__Bacteroidia
SD4486_S27.rosella.033	Illumina	BAYAug	BAY	Winter	s__algicola (UID2846)	d__Bacteria;p__Bacteroidota;c__Bacteroidia;o__Flavobacteriales;f__Flavobacteriaceae;g__UBA7428;s__	d__Bacteria;p__Bacteroidota;c__Bacteroidia;o__Flavobacteriales;f__Flavobacteriaceae;g__Arcticimaribacter;s__Arcticimaribacter sp022424955	47	571	303	58.87	3.51	38.89	Medium	1170689	1988600	20	398	400	3118	3118	2941	2926	9253	9253	38.7	1.6	95.15	11	1503	221	332	18	0	0	0	d__Bacteria	p__Bacteroidota	c__Bacteroidia	o__Flavobacteriales	f__Flavobacteriaceae	g__UBA7428	s__	64.84	1.17	Gradient Boost (General Model)	d__Bacteria	p__Bacteroidota	c__Bacteroidia
139547_S149_metabat_bins_2.tsv.140_sub	Illumina	BAYJuly	BAY	Winter	s__algicola (UID2846)	d__Bacteria;p__Bacteroidota;c__Bacteroidia;o__Flavobacteriales;f__Flavobacteriaceae;g__UBA7446;s__	d__Bacteria;p__Bacteroidota;c__Bacteroidia;o__Flavobacteriales;f__Flavobacteriaceae;g__UBA7446;s__UBA7446 sp024638225	47	571	303	71.66	4.82	68.18	Medium	1411144	1969221	1930	299	321	5462	5187	4719	4390	59238	59238	41.1	2.04	94.76	11	1474	149	400	22	0	0	0	d__Bacteria	p__Bacteroidota	c__Bacteroidia	o__Flavobacteriales	f__Flavobacteriaceae	g__UBA7446	s__	73.91	4.46	Neural Network (Specific Model)	d__Bacteria	p__Bacteroidota	c__Bacteroidia
139554_S156_metabat_bins_2.tsv.095	Illumina	BAYAug	BAY	Winter	s__algicola (UID2846)	d__Bacteria;p__Bacteroidota;c__Bacteroidia;o__Flavobacteriales;f__Flavobacteriaceae;g__UBA7446;s__	d__Bacteria;p__Bacteroidota;c__Bacteroidia;o__Flavobacteriales;f__Flavobacteriaceae;g__UBA7446;s__UBA7446 sp024638225	47	571	303	87.69	0.17	50	Medium	1633988	1863369	520	66	82	43579	39237	24757	19920	157478	127078	41.1	2.44	94.95	11	1523	49	520	2	0	0	0	d__Bacteria	p__Bacteroidota	c__Bacteroidia	o__Flavobacteriales	f__Flavobacteriaceae	g__UBA7446	s__	86.03	0	Neural Network (Specific Model)	d__Bacteria	p__Bacteroidota	c__Bacteroidia
139582_S183_concoct_bins.tsv.118	Illumina	BAYFeb21	BAY	Summer	f__Flavobacteriaceae (UID2817)	d__Bacteria;p__Bacteroidota;c__Bacteroidia;o__Flavobacteriales;f__Flavobacteriaceae;g__UBA7446;s__	d__Bacteria;p__Bacteroidota;c__Bacteroidia;o__Flavobacteriales;f__Flavobacteriaceae;g__UBA7446;s__	81	511	283	84.88	0.65	0	Medium	1441689	1698503	2532	107	255	23144	9125	13473	5643	48134	32909	38.6	1.43	94.23	11	1496	57	451	3	0	0	0	d__Bacteria	p__Bacteroidota	c__Bacteroidia	o__Flavobacteriales	f__Flavobacteriaceae	g__UBA7446	s__	82.94	0.16	Neural Network (Specific Model)	d__Bacteria	p__Bacteroidota	c__Bacteroidia
SD4486_NP_metabat_bins_2.tsv.624	Nanopore	BAYAug	BAY	Winter	s__algicola (UID2846)	d__Bacteria;p__Bacteroidota;c__Bacteroidia;o__Flavobacteriales;f__Flavobacteriaceae;g__UBA7446;s__	d__Bacteria;p__Bacteroidota;c__Bacteroidia;o__Flavobacteriales;f__Flavobacteriaceae;g__UBA7446;s__	47	571	303	88.84	0	0	Finished	1665856	1875119	0	1	1	1665856	1665856	1665856	1665856	1665856	1665856	40.8	0	94	11	1559	43	528	0	0	0	0	d__Bacteria	p__Bacteroidota	c__Bacteroidia	o__Flavobacteriales	f__Flavobacteriaceae	g__UBA7446	s__	90.52	0.08	Neural Network (Specific Model)	d__Bacteria	p__Bacteroidota	c__Bacteroidia
SD4486_NP_metabta_bins_sens.tsv.206_sub	Nanopore	BAYAug	BAY	Winter	s__algicola (UID2846)	d__Bacteria;p__Bacteroidota;c__Bacteroidia;o__Flavobacteriales;f__Flavobacteriaceae;g__UBA7446;s__	d__Bacteria;p__Bacteroidota;c__Bacteroidia;o__Flavobacteriales;f__Flavobacteriaceae;g__UBA7446;s__UBA7446 sp024638225	47	571	303	87.3	0.85	0	Medium	1717629	1967502	2	10	10	477184	477184	171762	171762	572670	572668	40.6	1.17	93.53	11	1771	51	516	4	0	0	0	d__Bacteria	p__Bacteroidota	c__Bacteroidia	o__Flavobacteriales	f__Flavobacteriaceae	g__UBA7446	s__	84.9	0.81	Neural Network (Specific Model)	d__Bacteria	p__Bacteroidota	c__Bacteroidia
SD4487_NP_metabat_bins_2.tsv.034	Nanopore	BR1Aug	BR1	Winter	s__algicola (UID2846)	d__Bacteria;p__Bacteroidota;c__Bacteroidia;o__Flavobacteriales;f__Flavobacteriaceae;g__UBA7446;s__	d__Bacteria;p__Bacteroidota;c__Bacteroidia;o__Flavobacteriales;f__Flavobacteriaceae;g__UBA7446;s__UBA7446 sp024638225	47	571	303	75.43	0.33	0	Medium	1742161	2309639	0	4	4	920213	920213	435540	435540	920213	920213	40.7	0.63	86.1	11	2779	110	460	1	0	0	0	d__Bacteria	p__Bacteroidota	c__Bacteroidia	o__Flavobacteriales	f__Flavobacteriaceae	g__UBA7446	s__	73.85	0.42	Gradient Boost (General Model)	d__Bacteria	p__Bacteroidota	c__Bacteroidia
139545_S147_rosella_bins.tsv.095	Illumina	BAYJuly	BAY	Winter	p__Bacteroidetes (UID2605)	d__Bacteria;p__Bacteroidota;c__Bacteroidia;o__Flavobacteriales;f__Flavobacteriaceae;g__UBA8316;s__	d__Bacteria;p__Bacteroidota;c__Bacteroidia;o__Flavobacteriales;f__Flavobacteriaceae;g__UBA8316;s__	350	316	210	96.67	0.4	0	High	2165690	2240292	841	53	88	56959	33367	40862	24600	104019	104019	38.6	1.39	93.12	11	1883	8	306	2	0	0	0	d__Bacteria	p__Bacteroidota	c__Bacteroidia	o__Flavobacteriales	f__Flavobacteriaceae	g__UBA8316	s__	86.96	0	Neural Network (Specific Model)	d__Bacteria	p__Bacteroidota	c__Bacteroidia
139573_S174_metabat_bins_2.tsv.192	Illumina	BAYDec	BAY	Summer	s__algicola (UID2846)	d__Bacteria;p__Bacteroidota;c__Bacteroidia;o__Flavobacteriales;f__Flavobacteriaceae;g__UBA8316;s__UBA8316 sp002336305	d__Bacteria;p__Bacteroidota;c__Bacteroidia;o__Flavobacteriales;f__Flavobacteriaceae;g__UBA8316;s__UBA8316 sp002336305	47	571	303	84.58	5.53	24.14	Medium	2199296	2600255	1606	295	368	12177	9360	7455	5971	56014	48786	36.6	2.51	92.61	11	2166	62	484	23	2	0	0	d__Bacteria	p__Bacteroidota	c__Bacteroidia	o__Flavobacteriales	f__Flavobacteriaceae	g__UBA8316	s__UBA8316 sp002336305	94.64	3.94	Gradient Boost (General Model)	d__Bacteria	p__Bacteroidota	c__Bacteroidia
139574_S175_metabat_bins_sspec.tsv.095_sub	Illumina	BAYDec	BAY	Summer	f__Flavobacteriaceae (UID2817)	d__Bacteria;p__Bacteroidota;c__Bacteroidia;o__Flavobacteriales;f__Flavobacteriaceae;g__UBA8316;s__UBA8316 sp002336305	d__Bacteria;p__Bacteroidota;c__Bacteroidia;o__Flavobacteriales;f__Flavobacteriaceae;g__UBA8316;s__UBA8316 sp002336305	81	511	283	85.58	4.61	20	Medium	1977946	2311225	1970	230	320	14922	9738	8599	6174	45728	33258	36.9	2.08	92.43	11	1948	78	413	20	0	0	0	d__Bacteria	p__Bacteroidota	c__Bacteroidia	o__Flavobacteriales	f__Flavobacteriaceae	g__UBA8316	s__UBA8316 sp002336305	85.34	3.94	Neural Network (Specific Model)	d__Bacteria	p__Bacteroidota	c__Bacteroidia
139545_S147_metabat_bins_2.tsv.133	Illumina	BAYJuly	BAY	Winter	k__Bacteria (UID2566)	d__Bacteria;p__Bacteroidota;c__Bacteroidia;o__Flavobacteriales;f__Flavobacteriaceae;g__UBA8316;s__UBA8316 sp003538555	d__Bacteria;p__Bacteroidota;c__Bacteroidia;o__Flavobacteriales;f__Flavobacteriaceae;g__UBA8316;s__UBA8316 sp003538555	525	208	136	92.44	1.1	33.33	High	1915652	2072319	1973	251	414	10769	7006	7632	4622	43992	22454	40.1	2.13	92.96	11	2063	15	190	3	0	0	0	d__Bacteria	p__Bacteroidota	c__Bacteroidia	o__Flavobacteriales	f__Flavobacteriaceae	g__UBA8316	s__UBA8316 sp003538555	93.38	1.1	Gradient Boost (General Model)	d__Bacteria	p__Bacteroidota	c__Bacteroidia
SD4486_NP_metabat_bins_2.tsv.492	Nanopore	BAYAug	BAY	Winter	s__algicola (UID2846)	d__Bacteria;p__Bacteroidota;c__Bacteroidia;o__Flavobacteriales;f__Flavobacteriaceae;g__UBA8316;s__UBA8316 sp003538555	d__Bacteria;p__Bacteroidota;c__Bacteroidia;o__Flavobacteriales;f__Flavobacteriaceae;g__UBA8316;s__UBA8316 sp003538555	47	571	303	52.45	1.21	0	Finished	1449155	2762927	2	1	1	1449155	1449153	1449155	1449153	1449155	1449153	39.9	0	80.64	11	2912	237	329	5	0	0	0	d__Bacteria	p__Bacteroidota	c__Bacteroidia	o__Flavobacteriales	f__Flavobacteriaceae	g__UBA8316	s__UBA8316 sp003538555	52.6	2.9	Gradient Boost (General Model)	d__Bacteria	p__Bacteroidota	c__Bacteroidia
139547_S149_metabat_bins_2.tsv.095_sub	Illumina	BAYJuly	BAY	Winter	f__Flavobacteriaceae (UID2817)	d__Bacteria;p__Bacteroidota;c__Bacteroidia;o__Flavobacteriales;f__Flavobacteriaceae;g__UBA8316;s__UBA8316 sp018623955	d__Bacteria;p__Bacteroidota;c__Bacteroidia;o__Flavobacteriales;f__Flavobacteriaceae;g__UBA8316;s__UBA8316 sp018623955	81	511	283	50.89	3.49	36.84	Medium	1236285	2429328	1473	396	484	3289	2959	3121	2551	27468	12252	40	2.18	92.5	11	1474	242	250	19	0	0	0	d__Bacteria	p__Bacteroidota	c__Bacteroidia	o__Flavobacteriales	f__Flavobacteriaceae	g__UBA8316	s__UBA8316 sp018623955	50.78	2.54	Neural Network (Specific Model)	d__Bacteria	p__Bacteroidota	c__Bacteroidia
139582_S183_metabat_bins_2.tsv.007_sub	Illumina	BAYFeb21	BAY	Summer	k__Bacteria (UID2566)	d__Bacteria;p__Bacteroidota;c__Bacteroidia;o__Flavobacteriales;f__Flavobacteriaceae;g__UBA8316;s__UBA8316 sp018623955	d__Bacteria;p__Bacteroidota;c__Bacteroidia;o__Flavobacteriales;f__Flavobacteriaceae;g__UBA8316;s__UBA8316 sp018623955	525	208	136	91.31	2.82	11.11	High	2091434	2290476	5153	479	782	5493	3871	4366	2667	29767	19235	40.3	3.3	91.93	11	2400	19	180	9	0	0	0	d__Bacteria	p__Bacteroidota	c__Bacteroidia	o__Flavobacteriales	f__Flavobacteriaceae	g__UBA8316	s__UBA8316 sp018623955	85.02	4.22	Gradient Boost (General Model)	d__Bacteria	p__Bacteroidota	c__Bacteroidia
139583_S184_metabat_bins_2.tsv.091_sub	Illumina	BAYFeb21	BAY	Summer	k__Bacteria (UID2566)	d__Bacteria;p__Bacteroidota;c__Bacteroidia;o__Flavobacteriales;f__Flavobacteriaceae;g__UBA8316;s__UBA8316 sp018623955	d__Bacteria;p__Bacteroidota;c__Bacteroidia;o__Flavobacteriales;f__Flavobacteriaceae;g__UBA8316;s__UBA8316 sp018623955	525	208	136	63.17	0.79	0	Medium	1499405	2373603	6494	500	828	3094	2229	2998	1803	11521	10226	40.6	2.74	91	11	1911	74	131	3	0	0	0	d__Bacteria	p__Bacteroidota	c__Bacteroidia	o__Flavobacteriales	f__Flavobacteriaceae	g__UBA8316	s__UBA8316 sp018623955	67.8	3.98	Gradient Boost (General Model)	d__Bacteria	p__Bacteroidota	c__Bacteroidia
139586_S187_metabat_bins_sspec.tsv.080	Illumina	BR1Feb21	BR1	Summer	k__Bacteria (UID2569)	d__Bacteria;p__Bacteroidota;c__Bacteroidia;o__Flavobacteriales;f__GCA-002722245;g__GCA-002722245;s__	d__Bacteria;p__Bacteroidota;c__Bacteroidia;o__Flavobacteriales;f__GCA-002722245;g__GCA-002722245;s__	434	278	186	97.85	0.54	0	High	3328076	3401202	2495	138	296	41835	18561	24116	11235	122706	96623	35.3	1.22	92.06	11	2975	4	273	1	0	0	0	d__Bacteria	p__Bacteroidota	c__Bacteroidia	o__Flavobacteriales	f__GCA-002722245	g__GCA-002722245	s__	98.44	3.51	Gradient Boost (General Model)	d__Bacteria	p__Bacteroidota	c__Bacteroidia
SD4487_NP_concoct_bins.tsv.205_sub	Nanopore	BR1Aug	BR1	Winter	k__Bacteria (UID2569)	d__Bacteria;p__Bacteroidota;c__Bacteroidia;o__Flavobacteriales;f__GCA-2746335;g__NORP312;s__	d__Bacteria;p__Bacteroidota;c__Bacteroidia;o__Flavobacteriales;f__NORP312;g__NORP312;s__	434	278	186	87.84	8.6	0	Medium	4175528	4753561	0	74	74	191946	191946	56426	56426	523997	523997	38	2.63	86.04	11	6158	26	229	21	2	0	0	d__Bacteria	p__Bacteroidota	c__Bacteroidia	o__Flavobacteriales	f__GCA-2746335	g__NORP312	s__	79.42	9.13	Gradient Boost (General Model)	d__Bacteria	p__Bacteroidota	c__Bacteroidia
SD3109_NP_concoct_bins.tsv.147	Nanopore	BR1Feb	BR1	Summer	k__Bacteria (UID2569)	d__Bacteria;p__Bacteroidota;c__Bacteroidia;o__Flavobacteriales;f__Salibacteraceae;g__SHAN690;s__	d__Bacteria;p__Bacteroidota;c__Bacteroidia;o__Flavobacteriales;f__Salibacteraceae;g__SHAN690;s__	434	278	186	98.92	0.54	0	High	2816157	2846904	0	14	14	548213	548213	201154	201154	622098	622098	48.8	3.04	92.88	11	2663	3	274	1	0	0	0	d__Bacteria	p__Bacteroidota	c__Bacteroidia	o__Flavobacteriales	f__Salibacteraceae	g__SHAN690	s__	100	0.35	Gradient Boost (General Model)	d__Bacteria	p__Bacteroidota	c__Bacteroidia
SD4487_NP_metabat_bins_2.tsv.395	Nanopore	BR1Aug	BR1	Winter	k__Bacteria (UID2569)	d__Bacteria;p__Bacteroidota;c__Bacteroidia;o__Flavobacteriales;f__Salibacteraceae;g__SHAN690;s__	d__Bacteria;p__Bacteroidota;c__Bacteroidia;o__Flavobacteriales;f__Salibacteraceae;g__SHAN690;s__SHAN690 sp023262195	434	278	186	95.34	0.72	0	High	2574426	2700258	0	8	8	1288786	1288786	321803	321803	1288786	1288786	42.2	0.37	92.32	11	3004	11	265	2	0	0	0	d__Bacteria	p__Bacteroidota	c__Bacteroidia	o__Flavobacteriales	f__Salibacteraceae	g__SHAN690	s__	92.69	3.47	Gradient Boost (General Model)	d__Bacteria	p__Bacteroidota	c__Bacteroidia
139566_S167_metabat_bins_2.tsv.054	Illumina	BAYOct	BAY	Spring	k__Bacteria (UID2569)	d__Bacteria;p__Bacteroidota;c__Bacteroidia;o__Flavobacteriales;f__Schleiferiaceae;g__RFXV01;s__	d__Bacteria;p__Bacteroidota;c__Bacteroidia;o__Flavobacteriales;f__Schleiferiaceae;g__RFXV01;s__	434	278	186	97.39	0	0	High	2136953	2194222	5500	57	112	62164	26205	37490	19030	121865	105402	53.1	1.55	93.41	11	1929	9	269	0	0	0	0	d__Bacteria	p__Bacteroidota	c__Bacteroidia	o__Flavobacteriales	f__Schleiferiaceae	g__RFXV01	s__	92.68	0.08	Neural Network (Specific Model)	d__Bacteria	p__Bacteroidota	c__Bacteroidia
139582_S183_rosella_bins.tsv.045	Illumina	BAYFeb21	BAY	Summer	k__Bacteria (UID2569)	d__Bacteria;p__Bacteroidota;c__Bacteroidia;o__Flavobacteriales;f__Schleiferiaceae;g__RFXV01;s__	d__Bacteria;p__Bacteroidota;c__Bacteroidia;o__Flavobacteriales;f__Schleiferiaceae;g__RFXV01;s__	434	278	186	95.43	0	0	High	1823839	1911180	2070	67	94	36156	26954	27221	19380	76544	76544	53.3	1.15	95.36	11	1664	11	267	0	0	0	0	d__Bacteria	p__Bacteroidota	c__Bacteroidia	o__Flavobacteriales	f__Schleiferiaceae	g__RFXV01	s__	84.52	0.01	Neural Network (Specific Model)	d__Bacteria	p__Bacteroidota	c__Bacteroidia
139583_S184_metabat_bins_sens.tsv.089	Illumina	BAYFeb21	BAY	Summer	k__Bacteria (UID2569)	d__Bacteria;p__Bacteroidota;c__Bacteroidia;o__Flavobacteriales;f__Schleiferiaceae;g__RFXV01;s__	d__Bacteria;p__Bacteroidota;c__Bacteroidia;o__Flavobacteriales;f__Schleiferiaceae;g__RFXV01;s__	434	278	186	90.3	0	0	High	2016378	2232977	2037	241	371	11604	8237	8366	5429	34432	33899	53.2	1.55	95.16	11	1988	21	257	0	0	0	0	d__Bacteria	p__Bacteroidota	c__Bacteroidia	o__Flavobacteriales	f__Schleiferiaceae	g__RFXV01	s__	96.55	0.34	Gradient Boost (General Model)	d__Bacteria	p__Bacteroidota	c__Bacteroidia
139584_S185_metabat_bins_2.tsv.076_sub	Illumina	BAYFeb21	BAY	Summer	k__Bacteria (UID2569)	d__Bacteria;p__Bacteroidota;c__Bacteroidia;o__Flavobacteriales;f__Schleiferiaceae;g__RFXV01;s__	d__Bacteria;p__Bacteroidota;c__Bacteroidia;o__Flavobacteriales;f__Schleiferiaceae;g__RFXV01;s__	434	278	186	79.6	1.54	50	Medium	1713503	2152642	4570	465	728	4172	3001	3684	2347	23066	14881	53.2	2.4	94.45	11	1985	51	221	6	0	0	0	d__Bacteria	p__Bacteroidota	c__Bacteroidia	o__Flavobacteriales	f__Schleiferiaceae	g__RFXV01	s__	80.13	2.7	Gradient Boost (General Model)	d__Bacteria	p__Bacteroidota	c__Bacteroidia
139585_S186_metabat_bins_sens.tsv.109	Illumina	BR1Feb21	BR1	Summer	k__Bacteria (UID2569)	d__Bacteria;p__Bacteroidota;c__Bacteroidia;o__Flavobacteriales;f__Schleiferiaceae;g__RFXV01;s__	d__Bacteria;p__Bacteroidota;c__Bacteroidia;o__Flavobacteriales;f__Schleiferiaceae;g__RFXV01;s__	434	278	186	93.82	0.29	100	High	2028171	2161768	1556	227	299	12728	11296	8934	6777	45432	40191	53.2	1.59	95.45	11	1986	14	262	2	0	0	0	d__Bacteria	p__Bacteroidota	c__Bacteroidia	o__Flavobacteriales	f__Schleiferiaceae	g__RFXV01	s__	94.71	1.11	Gradient Boost (General Model)	d__Bacteria	p__Bacteroidota	c__Bacteroidia
139586_S187_concoct_bins.tsv.038	Illumina	BR1Feb21	BR1	Summer	k__Bacteria (UID2569)	d__Bacteria;p__Bacteroidota;c__Bacteroidia;o__Flavobacteriales;f__Schleiferiaceae;g__RFXV01;s__	d__Bacteria;p__Bacteroidota;c__Bacteroidia;o__Flavobacteriales;f__Schleiferiaceae;g__RFXV01;s__	434	278	186	86.46	1.72	0	Medium	1803718	2086188	3857	465	725	4626	3397	3878	2482	21156	13537	53.2	1.84	94.42	11	2079	38	236	4	0	0	0	d__Bacteria	p__Bacteroidota	c__Bacteroidia	o__Flavobacteriales	f__Schleiferiaceae	g__RFXV01	s__	90.12	2.13	Gradient Boost (General Model)	d__Bacteria	p__Bacteroidota	c__Bacteroidia
SD3106_S36.rosella.003	Illumina	BAYFeb	BAY	Summer	k__Bacteria (UID2569)	d__Bacteria;p__Bacteroidota;c__Bacteroidia;o__Flavobacteriales;f__Schleiferiaceae;g__RFXV01;s__	d__Bacteria;p__Bacteroidota;c__Bacteroidia;o__Flavobacteriales;f__Schleiferiaceae;g__RFXV01;s__	434	278	186	88.55	1.34	66.67	Medium	1812810	2047216	398	195	200	12772	12699	9296	9062	82393	82393	53.3	4.17	95.64	11	1740	29	246	3	0	0	0	d__Bacteria	p__Bacteroidota	c__Bacteroidia	o__Flavobacteriales	f__Schleiferiaceae	g__RFXV01	s__	85.84	0.06	Neural Network (Specific Model)	d__Bacteria	p__Bacteroidota	c__Bacteroidia
SD3108_S38.metabat_sens.013	Illumina	BAYFeb	BAY	Summer	k__Bacteria (UID2569)	d__Bacteria;p__Bacteroidota;c__Bacteroidia;o__Flavobacteriales;f__Schleiferiaceae;g__RFXV01;s__	d__Bacteria;p__Bacteroidota;c__Bacteroidia;o__Flavobacteriales;f__Schleiferiaceae;g__RFXV01;s__	434	278	186	77.38	3.45	70	Medium	1620422	2094110	30	401	404	4794	4726	4040	4010	22429	22429	53.5	1.59	95.98	11	1733	58	210	10	0	0	0	d__Bacteria	p__Bacteroidota	c__Bacteroidia	o__Flavobacteriales	f__Schleiferiaceae	g__RFXV01	s__	85.06	0.31	Gradient Boost (General Model)	d__Bacteria	p__Bacteroidota	c__Bacteroidia
SD3109_NP_concoct_bins.tsv.233	Nanopore	BR1Feb	BR1	Summer	k__Bacteria (UID2569)	d__Bacteria;p__Bacteroidota;c__Bacteroidia;o__Flavobacteriales;f__Schleiferiaceae;g__RFXV01;s__	d__Bacteria;p__Bacteroidota;c__Bacteroidia;o__Flavobacteriales;f__Schleiferiaceae;g__RFXV01;s__	434	278	186	69.9	0.9	33.33	Medium	1626173	2326428	0	72	72	70780	70780	22585	22585	246046	246046	52.5	2.22	89.82	11	1873	74	201	3	0	0	0	d__Bacteria	p__Bacteroidota	c__Bacteroidia	o__Flavobacteriales	f__Schleiferiaceae	g__RFXV01	s__	77.18	0.04	Gradient Boost (General Model)	d__Bacteria	p__Bacteroidota	c__Bacteroidia
139542_COM_concoct_bins.tsv.137	Illumina	BR2May	BR2	Autumn	k__Bacteria (UID2569)	d__Bacteria;p__Bacteroidota;c__Bacteroidia;o__Flavobacteriales;f__Schleiferiaceae;g__TMED14;s__	d__Bacteria;p__Bacteroidota;c__Bacteroidia;o__Flavobacteriales;f__Schleiferiaceae;g__TMED14;s__	434	278	186	84.77	2.93	62.5	Medium	1560680	1841076	2509	389	566	4750	3649	4012	2752	15105	14383	55.9	2.7	94.24	11	1793	34	236	8	0	0	0	d__Bacteria	p__Bacteroidota	c__Bacteroidia	o__Flavobacteriales	f__Schleiferiaceae	g__TMED14	s__	88.7	2.78	Gradient Boost (General Model)	d__Bacteria	p__Bacteroidota	c__Bacteroidia
139562_S163_concoct_bins.tsv.192	Illumina	BR2Aug	BR2	Winter	k__Bacteria (UID2569)	d__Bacteria;p__Bacteroidota;c__Bacteroidia;o__Flavobacteriales;f__Schleiferiaceae;g__TMED14;s__	d__Bacteria;p__Bacteroidota;c__Bacteroidia;o__Flavobacteriales;f__Schleiferiaceae;g__TMED14;s__	434	278	186	89.78	1.08	50	Medium	1752830	1952361	11510	251	367	10771	6306	6983	4744	41996	28074	55.8	2.64	92.59	11	1731	25	251	2	0	0	0	d__Bacteria	p__Bacteroidota	c__Bacteroidia	o__Flavobacteriales	f__Schleiferiaceae	g__TMED14	s__	91.4	0.82	Gradient Boost (General Model)	d__Bacteria	p__Bacteroidota	c__Bacteroidia
139579_S180_concoct_bins.tsv.037_sub	Illumina	BR2Dec	BR2	Summer	k__Bacteria (UID2569)	d__Bacteria;p__Bacteroidota;c__Bacteroidia;o__Flavobacteriales;f__Schleiferiaceae;g__TMED14;s__	d__Bacteria;p__Bacteroidota;c__Bacteroidia;o__Flavobacteriales;f__Schleiferiaceae;g__TMED14;s__	434	278	186	84.86	1.44	60	Medium	1571987	1852448	2890	376	470	5023	4375	4180	3338	20418	20418	55.9	2.48	94.24	11	1707	34	239	5	0	0	0	d__Bacteria	p__Bacteroidota	c__Bacteroidia	o__Flavobacteriales	f__Schleiferiaceae	g__TMED14	s__	87.83	3.41	Gradient Boost (General Model)	d__Bacteria	p__Bacteroidota	c__Bacteroidia
139580_S181_metabat_bins_2.tsv.149_sub	Illumina	BR2Dec	BR2	Summer	k__Bacteria (UID2569)	d__Bacteria;p__Bacteroidota;c__Bacteroidia;o__Flavobacteriales;f__Schleiferiaceae;g__TMED14;s__	d__Bacteria;p__Bacteroidota;c__Bacteroidia;o__Flavobacteriales;f__Schleiferiaceae;g__TMED14;s__	434	278	186	85.75	1.27	60	Medium	1580646	1843319	3584	308	376	6915	5468	5131	4194	29562	21654	55.9	3.35	93.77	11	1646	31	242	5	0	0	0	d__Bacteria	p__Bacteroidota	c__Bacteroidia	o__Flavobacteriales	f__Schleiferiaceae	g__TMED14	s__	94.34	0.78	Gradient Boost (General Model)	d__Bacteria	p__Bacteroidota	c__Bacteroidia
139581_S182_concoct_bins.tsv.028	Illumina	BR2Dec	BR2	Summer	k__Bacteria (UID2569)	d__Bacteria;p__Bacteroidota;c__Bacteroidia;o__Flavobacteriales;f__Schleiferiaceae;g__TMED14;s__	d__Bacteria;p__Bacteroidota;c__Bacteroidia;o__Flavobacteriales;f__Schleiferiaceae;g__TMED14;s__	434	278	186	89.61	1.12	66.67	Medium	1589543	1773846	2027	369	451	5049	4582	4307	3519	36650	32058	56	2.48	94.29	11	1713	25	250	3	0	0	0	d__Bacteria	p__Bacteroidota	c__Bacteroidia	o__Flavobacteriales	f__Schleiferiaceae	g__TMED14	s__	87.36	0.09	Gradient Boost (General Model)	d__Bacteria	p__Bacteroidota	c__Bacteroidia
139588_S189_maxbin_bins.tsv.035	Illumina	BR2Feb21	BR2	Summer	k__Bacteria (UID2569)	d__Bacteria;p__Bacteroidota;c__Bacteroidia;o__Flavobacteriales;f__Schleiferiaceae;g__TMED14;s__	d__Bacteria;p__Bacteroidota;c__Bacteroidia;o__Flavobacteriales;f__Schleiferiaceae;g__TMED14;s__	434	278	186	79.33	4.03	75	Medium	1646395	2075375	15000	299	449	8015	4364	5506	3633	32775	23091	56.2	2.63	90.47	11	1742	52	218	6	2	0	0	d__Bacteria	p__Bacteroidota	c__Bacteroidia	o__Flavobacteriales	f__Schleiferiaceae	g__TMED14	s__	83.77	2.29	Gradient Boost (General Model)	d__Bacteria	p__Bacteroidota	c__Bacteroidia
139589_S190_maxbin_bins.tsv.034	Illumina	BR2Feb21	BR2	Summer	k__Bacteria (UID2569)	d__Bacteria;p__Bacteroidota;c__Bacteroidia;o__Flavobacteriales;f__Schleiferiaceae;g__TMED14;s__	d__Bacteria;p__Bacteroidota;c__Bacteroidia;o__Flavobacteriales;f__Schleiferiaceae;g__TMED14;s__	434	278	186	81.03	4.57	91.67	Medium	1681138	2074711	17800	309	487	7785	3960	5440	3415	32231	18918	56	2.29	89.96	11	1816	47	221	9	1	0	0	d__Bacteria	p__Bacteroidota	c__Bacteroidia	o__Flavobacteriales	f__Schleiferiaceae	g__TMED14	s__	90.98	4.02	Gradient Boost (General Model)	d__Bacteria	p__Bacteroidota	c__Bacteroidia
139590_S191_maxbin_bins.tsv.032_sub	Illumina	BR2Feb21	BR2	Summer	k__Bacteria (UID2569)	d__Bacteria;p__Bacteroidota;c__Bacteroidia;o__Flavobacteriales;f__Schleiferiaceae;g__TMED14;s__	d__Bacteria;p__Bacteroidota;c__Bacteroidia;o__Flavobacteriales;f__Schleiferiaceae;g__TMED14;s__	434	278	186	80.94	2.69	100	Medium	1661616	2052898	16410	280	445	8308	4393	5934	3697	34988	19848	55.9	2.34	90.75	11	1730	45	225	8	0	0	0	d__Bacteria	p__Bacteroidota	c__Bacteroidia	o__Flavobacteriales	f__Schleiferiaceae	g__TMED14	s__	83.58	2.37	Gradient Boost (General Model)	d__Bacteria	p__Bacteroidota	c__Bacteroidia
SD3106_S36.maxbin.055	Illumina	BAYFeb	BAY	Summer	k__Bacteria (UID2569)	d__Bacteria;p__Bacteroidota;c__Bacteroidia;o__Flavobacteriales;f__Schleiferiaceae;g__TMED14;s__	d__Bacteria;p__Bacteroidota;c__Bacteroidia;o__Flavobacteriales;f__Schleiferiaceae;g__TMED14;s__	434	278	186	62.46	2.61	81.82	Medium	1064861	1704869	50	388	393	2883	2876	2744	2709	10118	9815	56	3.54	95.01	11	1255	80	187	11	0	0	0	d__Bacteria	p__Bacteroidota	c__Bacteroidia	o__Flavobacteriales	f__Schleiferiaceae	g__TMED14	s__	73.58	2.06	Gradient Boost (General Model)	d__Bacteria	p__Bacteroidota	c__Bacteroidia
SD3107_S37.maxbin.048	Illumina	BAYFeb	BAY	Summer	k__Bacteria (UID2569)	d__Bacteria;p__Bacteroidota;c__Bacteroidia;o__Flavobacteriales;f__Schleiferiaceae;g__TMED14;s__	d__Bacteria;p__Bacteroidota;c__Bacteroidia;o__Flavobacteriales;f__Schleiferiaceae;g__TMED14;s__	434	278	186	91.13	4.1	81.82	High	1645210	1805344	200	365	385	5508	5235	4507	4272	22859	22859	56.2	3.08	94.33	11	1727	22	245	11	0	0	0	d__Bacteria	p__Bacteroidota	c__Bacteroidia	o__Flavobacteriales	f__Schleiferiaceae	g__TMED14	s__	100	1.37	Gradient Boost (General Model)	d__Bacteria	p__Bacteroidota	c__Bacteroidia
SD3108_S38.concoct.006	Illumina	BAYFeb	BAY	Summer	k__Bacteria (UID2569)	d__Bacteria;p__Bacteroidota;c__Bacteroidia;o__Flavobacteriales;f__Schleiferiaceae;g__TMED14;s__	d__Bacteria;p__Bacteroidota;c__Bacteroidia;o__Flavobacteriales;f__Schleiferiaceae;g__TMED14;s__	434	278	186	69.25	1.47	83.33	Medium	1292518	1866452	50	401	406	3537	3525	3223	3183	16788	16788	55.9	2.91	94.57	11	1462	72	200	6	0	0	0	d__Bacteria	p__Bacteroidota	c__Bacteroidia	o__Flavobacteriales	f__Schleiferiaceae	g__TMED14	s__	73.58	1.41	Gradient Boost (General Model)	d__Bacteria	p__Bacteroidota	c__Bacteroidia
SD3109_NP_concoct_bins.tsv.062	Nanopore	BR1Feb	BR1	Summer	k__Bacteria (UID2569)	d__Bacteria;p__Bacteroidota;c__Bacteroidia;o__Flavobacteriales;f__Schleiferiaceae;g__TMED14;s__	d__Bacteria;p__Bacteroidota;c__Bacteroidia;o__Flavobacteriales;f__Schleiferiaceae;g__TMED14;s__	434	278	186	91.59	2.69	83.33	High	1977939	2159558	0	152	152	296855	296855	13012	13012	418396	418396	55.2	3.03	89.94	11	2151	21	251	6	0	0	0	d__Bacteria	p__Bacteroidota	c__Bacteroidia	o__Flavobacteriales	f__Schleiferiaceae	g__TMED14	s__	89.41	4.91	Neural Network (Specific Model)	d__Bacteria	p__Bacteroidota	c__Bacteroidia
SD3114_S44.concoct.082	Illumina	BR2Feb	BR2	Summer	k__Bacteria (UID2569)	d__Bacteria;p__Bacteroidota;c__Bacteroidia;o__Flavobacteriales;f__Schleiferiaceae;g__TMED14;s__	d__Bacteria;p__Bacteroidota;c__Bacteroidia;o__Flavobacteriales;f__Schleiferiaceae;g__TMED14;s__	434	278	186	97.31	0.54	100	High	1837922	1888729	6313	115	138	24115	20800	15981	13272	145237	145237	55.7	2.03	93.94	11	1668	6	271	1	0	0	0	d__Bacteria	p__Bacteroidota	c__Bacteroidia	o__Flavobacteriales	f__Schleiferiaceae	g__TMED14	s__	97.62	0.69	Gradient Boost (General Model)	d__Bacteria	p__Bacteroidota	c__Bacteroidia
SD4487_NP_concoct_bins.tsv.103	Nanopore	BR1Aug	BR1	Winter	k__Bacteria (UID2569)	d__Bacteria;p__Bacteroidota;c__Bacteroidia;o__Flavobacteriales;f__Schleiferiaceae;g__TMED14;s__	d__Bacteria;p__Bacteroidota;c__Bacteroidia;o__Flavobacteriales;f__Schleiferiaceae;g__TMED14;s__	434	278	186	71.69	0.36	0	Medium	2010102	2803881	2	28	28	143356	143356	71789	71789	334842	334840	55.6	1.64	85.11	11	3308	67	209	2	0	0	0	d__Bacteria	p__Bacteroidota	c__Bacteroidia	o__Flavobacteriales	f__Schleiferiaceae	g__TMED14	s__	68.83	2.21	Gradient Boost (General Model)	d__Bacteria	p__Bacteroidota	c__Bacteroidia
SD9010_S4_metabat_bins_2.tsv.148	Illumina	BR2OctLT	BR2	Spring	k__Bacteria (UID2569)	d__Bacteria;p__Bacteroidota;c__Bacteroidia;o__Flavobacteriales;f__Schleiferiaceae;g__TMED14;s__	d__Bacteria;p__Bacteroidota;c__Bacteroidia;o__Flavobacteriales;f__Schleiferiaceae;g__TMED14;s__	434	278	186	70.2	3.49	100	Medium	1309084	1864792	11710	261	379	6325	4239	5015	3423	25174	19846	56.3	2.2	90.56	11	1377	73	198	7	0	0	0	d__Bacteria	p__Bacteroidota	c__Bacteroidia	o__Flavobacteriales	f__Schleiferiaceae	g__TMED14	s__	76.38	1.47	Gradient Boost (General Model)	d__Bacteria	p__Bacteroidota	c__Bacteroidia
SD9011_COM_concoct_bins.tsv.139_sub	Illumina	BR2OctLT	BR2	Spring	k__Bacteria (UID2569)	d__Bacteria;p__Bacteroidota;c__Bacteroidia;o__Flavobacteriales;f__Schleiferiaceae;g__TMED14;s__	d__Bacteria;p__Bacteroidota;c__Bacteroidia;o__Flavobacteriales;f__Schleiferiaceae;g__TMED14;s__	434	278	186	73.84	2.15	75	Medium	1453423	1968341	12000	305	425	6464	4110	4765	3391	25046	17258	56	2.95	91.6	11	1519	65	209	4	0	0	0	d__Bacteria	p__Bacteroidota	c__Bacteroidia	o__Flavobacteriales	f__Schleiferiaceae	g__TMED14	s__	80.89	0.71	Gradient Boost (General Model)	d__Bacteria	p__Bacteroidota	c__Bacteroidia
SD9012_S6_metabat_bins_sens.tsv.078_sub	Illumina	BR2OctLT	BR2	Spring	k__Bacteria (UID2569)	d__Bacteria;p__Bacteroidota;c__Bacteroidia;o__Flavobacteriales;f__Schleiferiaceae;g__TMED14;s__	d__Bacteria;p__Bacteroidota;c__Bacteroidia;o__Flavobacteriales;f__Schleiferiaceae;g__TMED14;s__	434	278	186	69.27	4.03	87.5	Medium	1314839	1898136	10300	260	363	6350	4085	5057	3593	22503	16662	56.3	2.1	91.32	11	1420	80	190	8	0	0	0	d__Bacteria	p__Bacteroidota	c__Bacteroidia	o__Flavobacteriales	f__Schleiferiaceae	g__TMED14	s__	76.99	2.95	Gradient Boost (General Model)	d__Bacteria	p__Bacteroidota	c__Bacteroidia
SD4486_NP_metabta_bins_sens.tsv.267	Nanopore	BAYAug	BAY	Winter	k__Bacteria (UID2569)	d__Bacteria;p__Bacteroidota;c__Bacteroidia;o__Flavobacteriales;f__Schleiferiaceae;g__TMED14;s__TMED14 sp002167805	d__Bacteria;p__Bacteroidota;c__Bacteroidia;o__Flavobacteriales;f__Schleiferiaceae;g__TMED14;s__TMED14 sp002167805	434	278	186	93.55	0	0	High	1787903	1911174	1	4	4	1757983	1757982	446975	446975	1757983	1757982	36.2	0.82	93.79	11	1889	12	266	0	0	0	0	d__Bacteria	p__Bacteroidota	c__Bacteroidia	o__Flavobacteriales	f__Schleiferiaceae	g__TMED14	s__TMED14 sp002167805	95.22	3.17	Gradient Boost (General Model)	d__Bacteria	p__Bacteroidota	c__Bacteroidia
139536_S27_concoct_bins.tsv.084_sub	Illumina	BAYMay	BAY	Autumn	k__Bacteria (UID2569)	d__Bacteria;p__Bacteroidota;c__Bacteroidia;o__Flavobacteriales;f__Schleiferiaceae;g__UBA10364;s__	d__Bacteria;p__Bacteroidota;c__Bacteroidia;o__Flavobacteriales;f__Schleiferiaceae;g__UBA10364;s__	434	278	186	57.99	3.64	50	Medium	1048606	1808253	750	399	465	2705	2463	2628	2253	14790	11084	49.1	3.05	95.17	11	1376	109	155	11	3	0	0	d__Bacteria	p__Bacteroidota	c__Bacteroidia	o__Flavobacteriales	f__Schleiferiaceae	g__UBA10364	s__	49.72	3.36	Neural Network (Specific Model)	d__Bacteria	p__Bacteroidota	c__Bacteroidia
139539_COM_concoct_bins.tsv.155_sub	Illumina	BR1May	BR1	Autumn	k__Bacteria (UID2569)	d__Bacteria;p__Bacteroidota;c__Bacteroidia;o__Flavobacteriales;f__Schleiferiaceae;g__UBA10364;s__	d__Bacteria;p__Bacteroidota;c__Bacteroidia;o__Flavobacteriales;f__Schleiferiaceae;g__UBA10364;s__	434	278	186	62.66	1.79	62.5	Medium	1345607	2147474	2193	429	485	3332	3083	3136	2769	15083	15083	49.2	2.74	94.52	11	1607	94	176	8	0	0	0	d__Bacteria	p__Bacteroidota	c__Bacteroidia	o__Flavobacteriales	f__Schleiferiaceae	g__UBA10364	s__	71.53	2.45	Gradient Boost (General Model)	d__Bacteria	p__Bacteroidota	c__Bacteroidia
139540_COM_concoct_bins.tsv.189_sub	Illumina	BR1May	BR1	Autumn	k__Bacteria (UID2569)	d__Bacteria;p__Bacteroidota;c__Bacteroidia;o__Flavobacteriales;f__Schleiferiaceae;g__UBA10364;s__	d__Bacteria;p__Bacteroidota;c__Bacteroidia;o__Flavobacteriales;f__Schleiferiaceae;g__UBA10364;s__	434	278	186	64.14	6.11	50	Medium	1440348	2245631	4415	491	562	3168	2749	2933	2555	11692	11290	48.6	3.02	93.34	11	1682	95	165	16	2	0	0	d__Bacteria	p__Bacteroidota	c__Bacteroidia	o__Flavobacteriales	f__Schleiferiaceae	g__UBA10364	s__	68.69	6.56	Gradient Boost (General Model)	d__Bacteria	p__Bacteroidota	c__Bacteroidia
139548_S150_concoct_bins.tsv.122	Illumina	BR1July	BR1	Winter	k__Bacteria (UID2569)	d__Bacteria;p__Bacteroidota;c__Bacteroidia;o__Flavobacteriales;f__Schleiferiaceae;g__UBA10364;s__	d__Bacteria;p__Bacteroidota;c__Bacteroidia;o__Flavobacteriales;f__Schleiferiaceae;g__UBA10364;s__	434	278	186	86.34	0	0	Medium	1706927	1976983	7020	189	261	13375	8387	9031	6513	66520	45123	49	2.25	92.99	11	1729	44	234	0	0	0	0	d__Bacteria	p__Bacteroidota	c__Bacteroidia	o__Flavobacteriales	f__Schleiferiaceae	g__UBA10364	s__	80.36	1.08	Neural Network (Specific Model)	d__Bacteria	p__Bacteroidota	c__Bacteroidia
139550_S152_metabat_bins_sspec.tsv.137	Illumina	BR1July	BR1	Winter	k__Bacteria (UID2569)	d__Bacteria;p__Bacteroidota;c__Bacteroidia;o__Flavobacteriales;f__Schleiferiaceae;g__UBA10364;s__	d__Bacteria;p__Bacteroidota;c__Bacteroidia;o__Flavobacteriales;f__Schleiferiaceae;g__UBA10364;s__	434	278	186	82.35	2.78	14.29	Medium	1650451	2004191	8000	167	247	15311	9428	9882	6649	62436	59312	49.3	1.78	92.74	11	1638	60	211	7	0	0	0	d__Bacteria	p__Bacteroidota	c__Bacteroidia	o__Flavobacteriales	f__Schleiferiaceae	g__UBA10364	s__	83.52	2.33	Neural Network (Specific Model)	d__Bacteria	p__Bacteroidota	c__Bacteroidia
139557_S159_concoct_bins.tsv.115_sub	Illumina	BR1Aug	BR1	Winter	k__Bacteria (UID2569)	d__Bacteria;p__Bacteroidota;c__Bacteroidia;o__Flavobacteriales;f__Schleiferiaceae;g__UBA10364;s__	d__Bacteria;p__Bacteroidota;c__Bacteroidia;o__Flavobacteriales;f__Schleiferiaceae;g__UBA10364;s__	434	278	186	67.61	2.05	66.67	Medium	1546946	2288043	5890	452	519	3687	3131	3422	2969	32355	17214	48.5	3.3	93.4	11	1679	92	174	12	0	0	0	d__Bacteria	p__Bacteroidota	c__Bacteroidia	o__Flavobacteriales	f__Schleiferiaceae	g__UBA10364	s__	64.48	2.4	Gradient Boost (General Model)	d__Bacteria	p__Bacteroidota	c__Bacteroidia
139558_S160_concoct_bins.tsv.153_sub	Illumina	BR1Aug	BR1	Winter	k__Bacteria (UID2569)	d__Bacteria;p__Bacteroidota;c__Bacteroidia;o__Flavobacteriales;f__Schleiferiaceae;g__UBA10364;s__	d__Bacteria;p__Bacteroidota;c__Bacteroidia;o__Flavobacteriales;f__Schleiferiaceae;g__UBA10364;s__	434	278	186	78.29	1.61	14.29	Medium	1756903	2244096	7280	378	458	6192	4652	4647	3820	33610	30577	48.5	2.98	93.2	11	1846	58	213	7	0	0	0	d__Bacteria	p__Bacteroidota	c__Bacteroidia	o__Flavobacteriales	f__Schleiferiaceae	g__UBA10364	s__	81.31	2.35	Gradient Boost (General Model)	d__Bacteria	p__Bacteroidota	c__Bacteroidia
139560_S161_concoct_bins.tsv.015_sub	Illumina	BR1Aug	BR1	Winter	k__Bacteria (UID2569)	d__Bacteria;p__Bacteroidota;c__Bacteroidia;o__Flavobacteriales;f__Schleiferiaceae;g__UBA10364;s__	d__Bacteria;p__Bacteroidota;c__Bacteroidia;o__Flavobacteriales;f__Schleiferiaceae;g__UBA10364;s__	434	278	186	74.97	3.43	60	Medium	1646111	2195693	7220	331	405	6599	5375	4973	4046	35614	25603	48.9	2.78	92.71	11	1709	62	208	7	1	0	0	d__Bacteria	p__Bacteroidota	c__Bacteroidia	o__Flavobacteriales	f__Schleiferiaceae	g__UBA10364	s__	78.38	2.66	Gradient Boost (General Model)	d__Bacteria	p__Bacteroidota	c__Bacteroidia
139561_S162_concoct_bins.tsv.188	Illumina	BR2Aug	BR2	Winter	k__Bacteria (UID2569)	d__Bacteria;p__Bacteroidota;c__Bacteroidia;o__Flavobacteriales;f__Schleiferiaceae;g__UBA10364;s__	d__Bacteria;p__Bacteroidota;c__Bacteroidia;o__Flavobacteriales;f__Schleiferiaceae;g__UBA10364;s__	434	278	186	51.94	1.49	28.57	Medium	863915	1663294	1613	366	482	2328	2134	2360	1789	7335	6719	49.1	3.13	94.54	11	1184	125	146	7	0	0	0	d__Bacteria	p__Bacteroidota	c__Bacteroidia	o__Flavobacteriales	f__Schleiferiaceae	g__UBA10364	s__	65.3	0.44	Gradient Boost (General Model)	d__Bacteria	p__Bacteroidota	c__Bacteroidia
139564_S165_concoct_bins.tsv.080_sub	Illumina	BAYOct	BAY	Spring	k__Bacteria (UID2569)	d__Bacteria;p__Bacteroidota;c__Bacteroidia;o__Flavobacteriales;f__Schleiferiaceae;g__UBA10364;s__	d__Bacteria;p__Bacteroidota;c__Bacteroidia;o__Flavobacteriales;f__Schleiferiaceae;g__UBA10364;s__	434	278	186	86.49	1.79	40	Medium	1840231	2127681	3184	265	322	10324	8649	6944	5705	46895	46895	48.9	2.63	94.82	11	1888	39	234	5	0	0	0	d__Bacteria	p__Bacteroidota	c__Bacteroidia	o__Flavobacteriales	f__Schleiferiaceae	g__UBA10364	s__	89.18	1.05	Gradient Boost (General Model)	d__Bacteria	p__Bacteroidota	c__Bacteroidia
139565_S166_metabat_bins_2.tsv.074_sub	Illumina	BAYOct	BAY	Spring	k__Bacteria (UID2569)	d__Bacteria;p__Bacteroidota;c__Bacteroidia;o__Flavobacteriales;f__Schleiferiaceae;g__UBA10364;s__	d__Bacteria;p__Bacteroidota;c__Bacteroidia;o__Flavobacteriales;f__Schleiferiaceae;g__UBA10364;s__	434	278	186	59.96	3.96	20	Medium	1365953	2278107	2164	422	590	3451	2875	3236	2311	14198	13812	41	1.92	93.82	11	1687	109	156	12	1	0	0	d__Bacteria	p__Bacteroidota	c__Bacteroidia	o__Flavobacteriales	f__Schleiferiaceae	g__UBA10364	s__	52.94	1.22	Gradient Boost (General Model)	d__Bacteria	p__Bacteroidota	c__Bacteroidia
139566_S167_concoct_bins.tsv.010_sub	Illumina	BAYOct	BAY	Spring	k__Bacteria (UID2569)	d__Bacteria;p__Bacteroidota;c__Bacteroidia;o__Flavobacteriales;f__Schleiferiaceae;g__UBA10364;s__	d__Bacteria;p__Bacteroidota;c__Bacteroidia;o__Flavobacteriales;f__Schleiferiaceae;g__UBA10364;s__	434	278	186	87.13	0.95	50	Medium	1790809	2055330	3516	270	335	11010	8656	6632	5335	39471	34364	49	2.7	94.69	11	1840	37	233	8	0	0	0	d__Bacteria	p__Bacteroidota	c__Bacteroidia	o__Flavobacteriales	f__Schleiferiaceae	g__UBA10364	s__	84.8	0.59	Neural Network (Specific Model)	d__Bacteria	p__Bacteroidota	c__Bacteroidia
139566_S167_rosella_bins.tsv.010	Illumina	BAYOct	BAY	Spring	k__Bacteria (UID2569)	d__Bacteria;p__Bacteroidota;c__Bacteroidia;o__Flavobacteriales;f__Schleiferiaceae;g__UBA10364;s__	d__Bacteria;p__Bacteroidota;c__Bacteroidia;o__Flavobacteriales;f__Schleiferiaceae;g__UBA10364;s__	434	278	186	93.75	0.11	100	High	1879424	2004719	5940	66	129	38368	20351	28476	14523	109305	67274	40.8	1.25	92.91	11	1707	18	259	1	0	0	0	d__Bacteria	p__Bacteroidota	c__Bacteroidia	o__Flavobacteriales	f__Schleiferiaceae	g__UBA10364	s__	88.44	0.03	Neural Network (Specific Model)	d__Bacteria	p__Bacteroidota	c__Bacteroidia
139567_S168_concoct_bins.tsv.176_sub	Illumina	BR1Oct	BR1	Spring	k__Bacteria (UID2569)	d__Bacteria;p__Bacteroidota;c__Bacteroidia;o__Flavobacteriales;f__Schleiferiaceae;g__UBA10364;s__	d__Bacteria;p__Bacteroidota;c__Bacteroidia;o__Flavobacteriales;f__Schleiferiaceae;g__UBA10364;s__	434	278	186	80.66	3.03	18.18	Medium	1650826	2046648	1828	411	482	4895	4267	4016	3421	17675	16083	48.9	2.79	95.31	11	1862	52	215	11	0	0	0	d__Bacteria	p__Bacteroidota	c__Bacteroidia	o__Flavobacteriales	f__Schleiferiaceae	g__UBA10364	s__	80.46	4.5	Neural Network (Specific Model)	d__Bacteria	p__Bacteroidota	c__Bacteroidia
139568_S169_concoct_bins.tsv.037_sub	Illumina	BR1Oct	BR1	Spring	k__Bacteria (UID2569)	d__Bacteria;p__Bacteroidota;c__Bacteroidia;o__Flavobacteriales;f__Schleiferiaceae;g__UBA10364;s__	d__Bacteria;p__Bacteroidota;c__Bacteroidia;o__Flavobacteriales;f__Schleiferiaceae;g__UBA10364;s__	434	278	186	52.59	2.06	40	Medium	1056235	2008433	1864	411	531	2607	2300	2569	1985	8744	6755	49.2	2.88	94.73	11	1424	135	138	5	0	0	0	d__Bacteria	p__Bacteroidota	c__Bacteroidia	o__Flavobacteriales	f__Schleiferiaceae	g__UBA10364	s__	52.12	0.7	Gradient Boost (General Model)	d__Bacteria	p__Bacteroidota	c__Bacteroidia
139569_S170_metabat_bins_sspec.tsv.171	Illumina	BR1Oct	BR1	Spring	k__Bacteria (UID2569)	d__Bacteria;p__Bacteroidota;c__Bacteroidia;o__Flavobacteriales;f__Schleiferiaceae;g__UBA10364;s__	d__Bacteria;p__Bacteroidota;c__Bacteroidia;o__Flavobacteriales;f__Schleiferiaceae;g__UBA10364;s__	434	278	186	77.24	1.88	80	Medium	1488555	1927182	1985	306	395	5806	4845	4864	3763	19349	19349	49.2	2.35	94.92	11	1661	66	207	5	0	0	0	d__Bacteria	p__Bacteroidota	c__Bacteroidia	o__Flavobacteriales	f__Schleiferiaceae	g__UBA10364	s__	79.29	0.43	Gradient Boost (General Model)	d__Bacteria	p__Bacteroidota	c__Bacteroidia
[truncated: 1,865 more rows]
[truncated: 5 more columns]

## Sheet: S5
Bin Id	Predicted circular by FlyE	Sequencing	Sample_name	Site_abbreviation	Season	Marker lineage	GTDB_207_taxonomy	Contig length	# genomes	# markers	# marker sets	Completeness	Contamination	Strain heterogeneity	type_checkm1	Genome size (bp)	Est_genome_size	# ambiguous bases	# scaffolds	# contigs	N50 (scaffolds)	N50 (contigs)	Mean scaffold length (bp)	Mean contig length (bp)	Longest scaffold (bp)	Longest contig (bp)	GC	GC std (scaffolds > 1kbp)	Coding density	Translation table	# predicted genes	0	1	2	3	4	5+	Domain	Phylum	Class	Order	Family	Genus	Species	checkM2_completeness	checkM2_contamination	checkM2_completeness_model
[truncated: 17 more rows]
[truncated: 1 more columns]

[truncated: 18 more sheets: S6, S7, S8, S9, S10, S11, S12, S13, S14, S15, S16, S17, S18, S19, S20, S21, S22, S23]
